# Supplementary material for: 4-(4-Methyl­phen­yl)-2-(prop-2-yn-1-yl)phthalazin-1(2H)-one
Source: Acta Crystallogr Sect E Struct Rep Online. 2014 Jan 15;70(Pt 2):o138. doi: 10.1107/S1600536813034880 (PMC3998303; doi:10.1107/S1600536813034880)
Supplement: Supplementary file 1 [file e-70-0o138-sup1.cif]

##############################################################################
#                                                                            #
# This CIF contains the data in a paper accepted for publication in          #
# Acta Crystallographica Section E. It conforms to the requirements of       #
# Notes for Authors for Acta Crystallographica Section E, and has been       #
# peer reviewed under the auspices of the IUCr Commission on Journals.       #
#                                                                            #
# Full details of the Crystallographic Information File format               #
# are given in the paper "The Crystallographic Information File (CIF):       #
# a New Standard Archive File for Crystallography" by S. R. Hall, F. H.      #
# Allen and I. D. Brown [Acta Cryst. (1991), A47, 655-685].                  #
#                                                                            #
# The current version of the core CIF dictionary is obtainable from          #
# ftp://ftp.iucr.org/pub/cif_core.dic.                                       #
#                                                                            #
# Software is freely available for graphical display of the structure(s)     #
# in this CIF. For information consult the CIF software page                 #
# http://www.iucr.org/resources/cif/software.                                #
#                                                                            #
# This file may be used for bona fide research purposes within the           #
# scientific community so long as proper attribution is given to the journal # 
# article from which it was obtained.                                        #
#                                                                            #
##############################################################################
data_global
_audit_creation_method     'PLATON <TABLE ACC> option'
_journal_date_recd_electronic     2013-12-26
_journal_date_accepted     2013-12-30
_journal_name_full     'Acta Crystallographica, Section E'
_journal_year     2014
_journal_volume     70
_journal_issue      2
_journal_page_first     o138
_journal_page_last     o138
_journal_paper_category     QO
_journal_paper_doi     10.1107/S1600536813034880
_journal_coeditor_code     IS5329
_publ_contact_author_name     'Dr. Revannasiddaiah, D.'
_publ_contact_author_address
;
Department of Studies in Physics,
University of Mysore,
Manasagangotri,
Mysore-570 006,
India.
;
_publ_contact_author_email     'dr@physics.uni-mysore.ac.in'
_publ_contact_author_fax     '0821-2419-611'
_publ_contact_author_phone     '+91-98865 76762'
_publ_section_title
;
4-(4-Methylphenyl)-2-(prop-2-yn-1-yl)phthalazin-1(2<i>H</i>)-one
;
loop_
    _publ_author_name
    _publ_author_address
    'Usha, M. K.'
;
Department of Studies in Physics,
University of Mysore,
Manasagangotri,
Mysore 570 006,
India
;
    'Madan Kumar, S.'
;
Department of Studies in Physics,
University of Mysore,
Manasagangotri,
Mysore 570 006,
India
;
    'Shyma, P. C.'
;
Department of Studies in Chemistry,
Mangalore University,
Mangalagangotri,
Mangalore 574 199,
India
;
    'Kalluraya, B.'
;
Department of Studies in Chemistry,
Mangalore University,
Mangalagangotri,
Mangalore 574 199,
India
;
    'Lokanath, N. K.'
;
Department of Studies in Physics,
University of Mysore,
Manasagangotri,
Mysore 570 006,
India
;
    'Revannasiddaiah, D.'
;
Department of Studies in Physics,
University of Mysore,
Manasagangotri,
Mysore 570 006,
India
;
data_I
_database_code_depnum_ccdc_archive     'CCDC 979061'
_chemical_name_systematic
;
4-(4-Methylphenyl)-2-(prop-2-yn-1-yl)phthalazin-1(2<i>H</i>)-one
;
_chemical_formula_moiety     'C18 H14 N2 O'
_chemical_formula_sum     'C18 H14 N2 O'
_chemical_formula_iupac     'C18 H14 N2 O'
_chemical_formula_weight     274.31
_symmetry_cell_setting     monoclinic
_symmetry_space_group_name_H-M     'P 21/n'
_symmetry_space_group_name_Hall     '-P 2yn'
loop_
    _symmetry_equiv_pos_site_id
    _symmetry_equiv_pos_as_xyz
    1 x,y,z
    2 1/2-x,1/2+y,1/2-z
    3 -x,-y,-z
    4 1/2+x,1/2-y,1/2+z
_cell_length_a     11.9917(19)
_cell_length_b     9.7116(16)
_cell_length_c     12.602(2)
_cell_angle_alpha     90
_cell_angle_beta     101.285(7)
_cell_angle_gamma     90
_cell_volume     1439.2(4)
_cell_formula_units_Z     4
_cell_measurement_reflns_used     2337
_cell_measurement_theta_min     4.7
_cell_measurement_theta_max     64.6
_cell_measurement_temperature     296
_cell_special_details
;
;
_exptl_crystal_description     'block'
_exptl_crystal_colour     'yellow'
_exptl_crystal_size_max     0.230
_exptl_crystal_size_mid     0.200
_exptl_crystal_size_min     0.190
_exptl_crystal_size_rad     .
_exptl_crystal_density_diffrn     1.266
_exptl_crystal_density_meas     .
_exptl_crystal_density_method     'Not Measured'
_exptl_crystal_F_000     576
_exptl_absorpt_coefficient_mu     0.633
_exptl_absorpt_correction_type     multi-scan
_exptl_absorpt_process_details     '(SADABS; Bruker, 2013)'
_exptl_absorpt_correction_T_min     0.864
_exptl_absorpt_correction_T_max     0.886
_exptl_special_details
;
;
_diffrn_ambient_temperature     296
_diffrn_radiation_type     'CuK\a'
_diffrn_radiation_wavelength     1.54178
_diffrn_radiation_source     'Bruker MicroStar microfocus rotating anode'
_diffrn_radiation_monochromator     'Helios multilayer optics'
_diffrn_measurement_device_type     'Bruker X8 Proteum'
_diffrn_measurement_method     '\f and \w scans'
_diffrn_detector_area_resol_mean     10.7
_diffrn_reflns_number     8733
_diffrn_reflns_av_R_equivalents     0.0363
_diffrn_reflns_av_sigmaI/netI     0.0251
_diffrn_reflns_theta_min     4.66
_diffrn_reflns_theta_max     64.55
_diffrn_reflns_theta_full     64.55
_diffrn_measured_fraction_theta_max     0.967
_diffrn_measured_fraction_theta_full     0.967
_diffrn_reflns_limit_h_min     -13
_diffrn_reflns_limit_h_max     12
_diffrn_reflns_limit_k_min     -10
_diffrn_reflns_limit_k_max     11
_diffrn_reflns_limit_l_min     -8
_diffrn_reflns_limit_l_max     14
_diffrn_reflns_reduction_process
;
;
_refine_special_details
;
Refinement on <i>F</i>^2^ for ALL reflections except those flagged by the user
for potential systematic errors. Weighted <i>R</i>-factors <i>wR</i> and all
goodnesses of fit <i>S</i> are based on <i>F</i>^2^, conventional
<i>R</i>-factors <i>R</i> are based on <i>F</i>, with <i>F</i> set to zero for
negative <i>F</i>^2^. The observed criterion of <i>F</i>^2^ > \s(<i>F</i>^2^)
is used only for calculating -<i>R</i>-factor-obs <i>etc</i>. and is not
relevant to the choice of reflections for refinement. <i>R</i>-factors based
on <i>F</i>^2^ are statistically about twice as large as those based on
<i>F</i>, and <i>R</i>-factors based on ALL data will be even larger.
;
_reflns_number_total     2337
_reflns_number_gt     2093
_reflns_threshold_expression     I>2\s(I)
_refine_ls_structure_factor_coef     Fsqd
_refine_ls_matrix_type     full
_refine_ls_R_factor_all     0.0477
_refine_ls_R_factor_gt     0.0440
_refine_ls_wR_factor_gt     0.1265
_refine_ls_wR_factor_ref     0.1324
_refine_ls_goodness_of_fit_ref     1.097
_refine_ls_restrained_S_all     1.097
_refine_ls_number_reflns     2337
_refine_ls_number_parameters     192
_refine_ls_number_restraints     0
_refine_ls_number_constraints     ?
_refine_ls_hydrogen_treatment     constr
_refine_ls_weighting_scheme     calc
_refine_ls_weighting_details
         'calc w=1/[\s^2^(Fo^2^)+(0.0698P)^2^+0.2752P] where P=(Fo^2^+2Fc^2^)/3'
_atom_sites_solution_hydrogens     geom
_atom_sites_solution_primary     direct
_atom_sites_solution_secondary     difmap
_refine_ls_shift/su_max     0.003
_refine_ls_shift/su_mean     0.000
_refine_diff_density_max     0.152
_refine_diff_density_min     -0.145
_refine_ls_extinction_method     'shelxl'
_refine_ls_extinction_coef     0.0090(9)
_refine_ls_extinction_expression
                                  'FC^*^=KFC[1+0.001XFC^2^\L^3^/SIN(2\Q)]^-1/4^'
_refine_ls_abs_structure_details     ?
_refine_ls_abs_structure_Flack     .
loop_
    _atom_type_symbol
    _atom_type_description
    _atom_type_scat_dispersion_real
    _atom_type_scat_dispersion_imag
    _atom_type_scat_source
    O O 0.0492 0.0322 'International Tables Vol C Tables 4.2.6.8 and 6.1.1.4'
    N N 0.0311 0.0180 'International Tables Vol C Tables 4.2.6.8 and 6.1.1.4'
    H H 0.0000 0.0000 'International Tables Vol C Tables 4.2.6.8 and 6.1.1.4'
    C C 0.0181 0.0091 'International Tables Vol C Tables 4.2.6.8 and 6.1.1.4'
_computing_data_collection     'APEX2 (Bruker, 2013)'
_computing_cell_refinement     'SAINT (Bruker, 2013)'
_computing_data_reduction     'SAINT (Bruker, 2013)'
_computing_structure_solution     'SHELXS97 (Sheldrick, 2008)'
_computing_structure_refinement     'SHELXL97 (Sheldrick, 2008)'
_computing_molecular_graphics     'Mercury (Macrae <i>et al.</i>, 2008)'
_computing_publication_material     'PLATON (Spek, 2009)'
loop_
    _atom_site_type_symbol
    _atom_site_label
    _atom_site_fract_x
    _atom_site_fract_y
    _atom_site_fract_z
    _atom_site_U_iso_or_equiv
    _atom_site_thermal_displace_type
    _atom_site_calc_flag
    _atom_site_refinement_flags
    _atom_site_occupancy
    _atom_site_disorder_assembly
    _atom_site_disorder_group
    O O1 0.19809(12) -0.11059(16) 1.21105(8) 0.0755(5) Uani d . 1.000 . .
    N N1 0.22126(12) 0.03101(14) 0.95663(10) 0.0524(4) Uani d . 1.000 . .
    N N2 0.23069(12) 0.00807(15) 1.06549(10) 0.0548(5) Uani d . 1.000 . .
    C C1 0.07580(12) -0.14488(16) 0.92636(11) 0.0464(5) Uani d . 1.000 . .
    C C2 0.09215(13) -0.17108(17) 1.03779(11) 0.0486(5) Uani d . 1.000 . .
    C C3 0.17640(14) -0.09248(18) 1.11276(12) 0.0536(5) Uani d . 1.000 . .
    C C4 0.14781(13) -0.04216(16) 0.88990(11) 0.0468(5) Uani d . 1.000 . .
    C C5 -0.01049(14) -0.21765(18) 0.85760(13) 0.0562(5) Uani d . 1.000 . .
    C C6 -0.07462(15) -0.3140(2) 0.89874(15) 0.0645(6) Uani d . 1.000 . .
    C C7 -0.05524(16) -0.3416(2) 1.00855(15) 0.0647(6) Uani d . 1.000 . .
    C C8 0.02715(15) -0.27061(19) 1.07770(14) 0.0588(6) Uani d . 1.000 . .
    C C9 0.31525(16) 0.0952(2) 1.13355(14) 0.0646(6) Uani d . 1.000 . .
    C C10 0.43037(18) 0.0402(2) 1.14605(14) 0.0653(7) Uani d . 1.000 . .
    C C11 0.5226(2) -0.0013(3) 1.1548(2) 0.0997(10) Uani d . 1.000 . .
    C C12 0.14520(13) -0.01379(17) 0.77355(12) 0.0473(5) Uani d . 1.000 . .
    C C13 0.13700(15) 0.11933(18) 0.73343(13) 0.0554(6) Uani d . 1.000 . .
    C C14 0.13974(16) 0.1456(2) 0.62603(13) 0.0604(6) Uani d . 1.000 . .
    C C15 0.15141(14) 0.0409(2) 0.55518(12) 0.0567(6) Uani d . 1.000 . .
    C C16 0.15944(16) -0.0918(2) 0.59542(13) 0.0638(6) Uani d . 1.000 . .
    C C17 0.15584(16) -0.11952(19) 0.70219(13) 0.0583(6) Uani d . 1.000 . .
    C C18 0.15649(17) 0.0690(2) 0.43701(13) 0.0708(7) Uani d . 1.000 . .
    H H5 -0.02440 -0.20060 0.78360 0.0670 Uiso c R 1.000 . .
    H H6 -0.13170 -0.36110 0.85220 0.0770 Uiso c R 1.000 . .
    H H7 -0.09810 -0.40830 1.03530 0.0780 Uiso c R 1.000 . .
    H H8 0.03990 -0.28870 1.15150 0.0710 Uiso c R 1.000 . .
    H H9A 0.31310 0.18630 1.10180 0.0770 Uiso c R 1.000 . .
    H H9B 0.29570 0.10410 1.20440 0.0770 Uiso c R 1.000 . .
    H H11 0.59650 -0.03440 1.16180 0.1200 Uiso c R 1.000 . .
    H H13 0.12950 0.19220 0.77940 0.0660 Uiso c R 1.000 . .
    H H14 0.13360 0.23590 0.60110 0.0720 Uiso c R 1.000 . .
    H H16 0.16750 -0.16440 0.54940 0.0760 Uiso c R 1.000 . .
    H H17 0.16060 -0.21010 0.72650 0.0700 Uiso c R 1.000 . .
    H H18A 0.12210 0.15650 0.41580 0.1060 Uiso c R 1.000 . .
    H H18B 0.11620 -0.00210 0.39220 0.1060 Uiso c R 1.000 . .
    H H18C 0.23440 0.07020 0.42870 0.1060 Uiso c R 1.000 . .
loop_
    _atom_site_aniso_label
    _atom_site_aniso_U_11
    _atom_site_aniso_U_22
    _atom_site_aniso_U_33
    _atom_site_aniso_U_12
    _atom_site_aniso_U_13
    _atom_site_aniso_U_23
    O1 0.0829(9) 0.1064(11) 0.0305(6) -0.0022(8) -0.0054(6) 0.0047(6)
    N1 0.0592(8) 0.0597(8) 0.0341(7) 0.0033(6) -0.0011(6) -0.0022(6)
    N2 0.0602(8) 0.0656(9) 0.0324(7) 0.0008(7) -0.0062(6) -0.0062(6)
    C1 0.0452(8) 0.0546(9) 0.0356(8) 0.0106(7) -0.0011(6) -0.0001(6)
    C2 0.0463(8) 0.0616(10) 0.0347(8) 0.0120(7) 0.0004(6) 0.0012(7)
    C3 0.0546(9) 0.0684(11) 0.0338(8) 0.0099(8) -0.0010(7) -0.0002(7)
    C4 0.0485(8) 0.0534(9) 0.0340(8) 0.0077(7) -0.0029(6) -0.0022(6)
    C5 0.0558(9) 0.0676(11) 0.0398(8) 0.0020(8) -0.0041(7) -0.0023(7)
    C6 0.0544(10) 0.0732(12) 0.0611(11) -0.0037(9) -0.0001(8) -0.0053(9)
    C7 0.0560(10) 0.0724(12) 0.0646(11) -0.0008(9) 0.0089(8) 0.0059(9)
    C8 0.0555(9) 0.0757(12) 0.0446(9) 0.0087(8) 0.0084(7) 0.0102(8)
    C9 0.0735(12) 0.0688(12) 0.0429(9) -0.0040(9) -0.0094(8) -0.0117(8)
    C10 0.0669(12) 0.0716(12) 0.0519(10) -0.0129(9) -0.0015(8) -0.0003(8)
    C11 0.0672(15) 0.0930(17) 0.135(2) -0.0067(13) 0.0102(14) 0.0109(15)
    C12 0.0463(8) 0.0578(9) 0.0338(8) 0.0043(7) -0.0016(6) -0.0019(6)
    C13 0.0683(10) 0.0552(10) 0.0416(9) -0.0007(8) 0.0081(7) -0.0051(7)
    C14 0.0725(11) 0.0613(10) 0.0462(9) -0.0006(8) 0.0089(8) 0.0060(8)
    C15 0.0498(9) 0.0820(12) 0.0360(8) -0.0015(8) 0.0027(7) -0.0015(8)
    C16 0.0757(12) 0.0726(12) 0.0424(9) 0.0067(9) 0.0102(8) -0.0125(8)
    C17 0.0726(11) 0.0572(10) 0.0434(9) 0.0116(8) 0.0075(8) -0.0021(7)
    C18 0.0664(11) 0.1084(16) 0.0362(9) -0.0050(11) 0.0064(8) 0.0095(9)
_geom_special_details
;
Bond distances, angles <i>etc</i>. have been calculated using the rounded
fractional coordinates. All su's are estimated from the variances of the
(full) variance-covariance matrix. The cell e.s.d.'s are taken into account in
the estimation of distances, angles and torsion angles
;
loop_
    _geom_bond_atom_site_label_1
    _geom_bond_atom_site_label_2
    _geom_bond_site_symmetry_1
    _geom_bond_site_symmetry_2
    _geom_bond_distance
    _geom_bond_publ_flag
    O1 C3 . . 1.2275(18) no
    N1 N2 . . 1.3725(18) no
    N1 C4 . . 1.303(2) no
    N2 C3 . . 1.373(2) no
    N2 C9 . . 1.463(2) no
    C1 C2 . . 1.4026(19) no
    C1 C4 . . 1.452(2) no
    C1 C5 . . 1.404(2) no
    C2 C3 . . 1.457(2) no
    C2 C8 . . 1.396(2) no
    C4 C12 . . 1.486(2) no
    C5 C6 . . 1.375(3) no
    C6 C7 . . 1.384(3) no
    C7 C8 . . 1.369(3) no
    C9 C10 . . 1.460(3) no
    C10 C11 . . 1.162(3) no
    C12 C13 . . 1.385(2) no
    C12 C17 . . 1.387(2) no
    C13 C14 . . 1.384(2) no
    C14 C15 . . 1.378(3) no
    C15 C16 . . 1.381(3) no
    C15 C18 . . 1.527(2) no
    C16 C17 . . 1.381(2) no
    C5 H5 . . 0.9300 no
    C6 H6 . . 0.9300 no
    C7 H7 . . 0.9300 no
    C8 H8 . . 0.9300 no
    C9 H9A . . 0.9700 no
    C9 H9B . . 0.9700 no
    C11 H11 . . 0.9300 no
    C13 H13 . . 0.9300 no
    C14 H14 . . 0.9300 no
    C16 H16 . . 0.9300 no
    C17 H17 . . 0.9300 no
    C18 H18A . . 0.9600 no
    C18 H18B . . 0.9600 no
    C18 H18C . . 0.9600 no
loop_
    _geom_angle_atom_site_label_1
    _geom_angle_atom_site_label_2
    _geom_angle_atom_site_label_3
    _geom_angle_site_symmetry_1
    _geom_angle_site_symmetry_2
    _geom_angle_site_symmetry_3
    _geom_angle
    _geom_angle_publ_flag
    N2 N1 C4 . . . 118.01(13) no
    N1 N2 C3 . . . 126.58(13) no
    N1 N2 C9 . . . 113.85(13) no
    C3 N2 C9 . . . 119.36(13) no
    C2 C1 C4 . . . 117.79(13) no
    C2 C1 C5 . . . 117.93(14) no
    C4 C1 C5 . . . 124.26(13) no
    C1 C2 C3 . . . 119.84(14) no
    C1 C2 C8 . . . 120.52(14) no
    C3 C2 C8 . . . 119.64(13) no
    O1 C3 N2 . . . 121.00(16) no
    O1 C3 C2 . . . 124.23(16) no
    N2 C3 C2 . . . 114.77(13) no
    N1 C4 C1 . . . 122.64(13) no
    N1 C4 C12 . . . 114.62(14) no
    C1 C4 C12 . . . 122.73(13) no
    C1 C5 C6 . . . 120.59(15) no
    C5 C6 C7 . . . 120.79(17) no
    C6 C7 C8 . . . 119.87(18) no
    C2 C8 C7 . . . 120.25(16) no
    N2 C9 C10 . . . 112.59(16) no
    C9 C10 C11 . . . 178.6(2) no
    C4 C12 C13 . . . 121.31(14) no
    C4 C12 C17 . . . 121.03(15) no
    C13 C12 C17 . . . 117.61(14) no
    C12 C13 C14 . . . 121.04(16) no
    C13 C14 C15 . . . 121.49(17) no
    C14 C15 C16 . . . 117.33(15) no
    C14 C15 C18 . . . 121.90(17) no
    C16 C15 C18 . . . 120.77(16) no
    C15 C16 C17 . . . 121.75(17) no
    C12 C17 C16 . . . 120.78(17) no
    C1 C5 H5 . . . 120.00 no
    C6 C5 H5 . . . 120.00 no
    C5 C6 H6 . . . 120.00 no
    C7 C6 H6 . . . 120.00 no
    C6 C7 H7 . . . 120.00 no
    C8 C7 H7 . . . 120.00 no
    C2 C8 H8 . . . 120.00 no
    C7 C8 H8 . . . 120.00 no
    N2 C9 H9A . . . 109.00 no
    N2 C9 H9B . . . 109.00 no
    C10 C9 H9A . . . 109.00 no
    C10 C9 H9B . . . 109.00 no
    H9A C9 H9B . . . 108.00 no
    C10 C11 H11 . . . 180.00 no
    C12 C13 H13 . . . 119.00 no
    C14 C13 H13 . . . 120.00 no
    C13 C14 H14 . . . 119.00 no
    C15 C14 H14 . . . 119.00 no
    C15 C16 H16 . . . 119.00 no
    C17 C16 H16 . . . 119.00 no
    C12 C17 H17 . . . 120.00 no
    C16 C17 H17 . . . 120.00 no
    C15 C18 H18A . . . 109.00 no
    C15 C18 H18B . . . 109.00 no
    C15 C18 H18C . . . 110.00 no
    H18A C18 H18B . . . 109.00 no
    H18A C18 H18C . . . 109.00 no
    H18B C18 H18C . . . 109.00 no
loop_
    _geom_torsion_atom_site_label_1
    _geom_torsion_atom_site_label_2
    _geom_torsion_atom_site_label_3
    _geom_torsion_atom_site_label_4
    _geom_torsion_site_symmetry_1
    _geom_torsion_site_symmetry_2
    _geom_torsion_site_symmetry_3
    _geom_torsion_site_symmetry_4
    _geom_torsion
    _geom_torsion_publ_flag
    C4 N1 N2 C3 . . . . 5.4(2) no
    C4 N1 N2 C9 . . . . -179.97(16) no
    N2 N1 C4 C1 . . . . 0.6(2) no
    N2 N1 C4 C12 . . . . -178.36(14) no
    N1 N2 C3 O1 . . . . 174.12(16) no
    N1 N2 C3 C2 . . . . -6.9(2) no
    C9 N2 C3 O1 . . . . -0.3(3) no
    C9 N2 C3 C2 . . . . 178.71(15) no
    N1 N2 C9 C10 . . . . -83.42(18) no
    C3 N2 C9 C10 . . . . 91.67(19) no
    C4 C1 C2 C3 . . . . 2.2(2) no
    C4 C1 C2 C8 . . . . -178.72(15) no
    C5 C1 C2 C3 . . . . -176.58(15) no
    C5 C1 C2 C8 . . . . 2.5(2) no
    C2 C1 C4 N1 . . . . -4.1(2) no
    C2 C1 C4 C12 . . . . 174.76(15) no
    C5 C1 C4 N1 . . . . 174.61(16) no
    C5 C1 C4 C12 . . . . -6.5(2) no
    C2 C1 C5 C6 . . . . -1.6(2) no
    C4 C1 C5 C6 . . . . 179.67(16) no
    C1 C2 C3 O1 . . . . -178.30(17) no
    C1 C2 C3 N2 . . . . 2.7(2) no
    C8 C2 C3 O1 . . . . 2.6(3) no
    C8 C2 C3 N2 . . . . -176.34(16) no
    C1 C2 C8 C7 . . . . -1.5(3) no
    C3 C2 C8 C7 . . . . 177.55(17) no
    N1 C4 C12 C13 . . . . -50.0(2) no
    N1 C4 C12 C17 . . . . 127.20(17) no
    C1 C4 C12 C13 . . . . 131.06(17) no
    C1 C4 C12 C17 . . . . -51.7(2) no
    C1 C5 C6 C7 . . . . -0.2(3) no
    C5 C6 C7 C8 . . . . 1.3(3) no
    C6 C7 C8 C2 . . . . -0.4(3) no
    C4 C12 C13 C14 . . . . 177.07(16) no
    C17 C12 C13 C14 . . . . -0.2(3) no
    C4 C12 C17 C16 . . . . -176.53(17) no
    C13 C12 C17 C16 . . . . 0.8(3) no
    C12 C13 C14 C15 . . . . -0.4(3) no
    C13 C14 C15 C16 . . . . 0.5(3) no
    C13 C14 C15 C18 . . . . -178.98(17) no
    C14 C15 C16 C17 . . . . 0.1(3) no
    C18 C15 C16 C17 . . . . 179.55(18) no
    C15 C16 C17 C12 . . . . -0.7(3) no
loop_
    _geom_hbond_atom_site_label_D
    _geom_hbond_atom_site_label_H
    _geom_hbond_atom_site_label_A
    _geom_hbond_site_symmetry_A
    _geom_hbond_distance_DH
    _geom_hbond_distance_HA
    _geom_hbond_distance_DA
    _geom_hbond_angle_DHA
    _geom_hbond_publ_flag
    C6 H6 O1 4_444 0.93 2.45 3.322(2) 157 yes
_iucr_refine_instructions_details
;
TITL dr_bk16_recollect_0m in P2(1)/n
CELL  1.54178  11.9917   9.7116  12.6020   90.000  101.285   90.000
ZERR     4.00   0.0019   0.0016   0.0020    0.000    0.007    0.000
LATT   1
SYMM  1/2 - X, 1/2 + Y, 1/2 - Z
SFAC  C    H    N    O
UNIT  68   52   12   4
MERG   2
OMIT     -2.00 180.00
TEMP 23.00
SIZE 0.23 0.2 0.19
ACTA
CONF
BOND $H
HTAB
FMAP   2
PLAN   20
BOND
L.S.   10
WGHT    0.069800    0.275200
EXTI    0.009032
FVAR       0.25166
MOLE    1
N1    3    0.221256    0.031006    0.956627    11.00000    0.05919    0.05970 =
         0.03405   -0.00215   -0.00113    0.00335
N2    3    0.230693    0.008069    1.065490    11.00000    0.06020    0.06560 =
         0.03235   -0.00617   -0.00624    0.00084
O1    4    0.198092   -0.110594    1.211055    11.00000    0.08288    0.10639 =
         0.03049    0.00465   -0.00541   -0.00222
C1    1    0.075801   -0.144880    0.926357    11.00000    0.04518    0.05457 =
         0.03559   -0.00015   -0.00114    0.01065
C2    1    0.092149   -0.171080    1.037793    11.00000    0.04630    0.06160 =
         0.03475    0.00120    0.00045    0.01199
C4    1    0.147807   -0.042164    0.889903    11.00000    0.04845    0.05344 =
         0.03404   -0.00219   -0.00290    0.00768
C3    1    0.176398   -0.092482    1.112765    11.00000    0.05459    0.06844 =
         0.03375   -0.00016   -0.00097    0.00986
C8    1    0.027148   -0.270606    1.077698    11.00000    0.05553    0.07575 =
         0.04457    0.01024    0.00836    0.00871
AFIX  43
H8    2    0.039856   -0.288744    1.151549    11.00000   -1.20000
AFIX   0
C5    1   -0.010490   -0.217649    0.857599    11.00000    0.05579    0.06762 =
         0.03980   -0.00228   -0.00412    0.00200
AFIX  43
H5    2   -0.024419   -0.200583    0.783562    11.00000   -1.20000
AFIX   0
C12   1    0.145200   -0.013785    0.773546    11.00000    0.04632    0.05781 =
         0.03379   -0.00194   -0.00161    0.00425
C9    1    0.315246    0.095151    1.133549    11.00000    0.07349    0.06884 =
         0.04295   -0.01173   -0.00936   -0.00401
AFIX  23
H9A   2    0.313088    0.186349    1.101822    11.00000   -1.20000
H9B   2    0.295722    0.104056    1.204383    11.00000   -1.20000
AFIX   0
C13   1    0.137000    0.119334    0.733428    11.00000    0.06831    0.05523 =
         0.04160   -0.00507    0.00807   -0.00070
AFIX  43
H13   2    0.129534    0.192244    0.779373    11.00000   -1.20000
AFIX   0
C14   1    0.139742    0.145590    0.626030    11.00000    0.07249    0.06131 =
         0.04624    0.00595    0.00885   -0.00059
AFIX  43
H14   2    0.133574    0.235933    0.601096    11.00000   -1.20000
AFIX   0
C15   1    0.151407    0.040858    0.555178    11.00000    0.04978    0.08197 =
         0.03602   -0.00150    0.00275   -0.00154
C18   1    0.156488    0.068969    0.437005    11.00000    0.06644    0.10837 =
         0.03624    0.00946    0.00638   -0.00497
AFIX 137
H18A  2    0.122073    0.156514    0.415759    11.00000   -1.50000
H18B  2    0.116201   -0.002099    0.392217    11.00000   -1.50000
H18C  2    0.234384    0.070166    0.428742    11.00000   -1.50000
AFIX   0
C6    1   -0.074616   -0.313952    0.898741    11.00000    0.05439    0.07321 =
         0.06108   -0.00531   -0.00006   -0.00373
AFIX  43
H6    2   -0.131710   -0.361064    0.852202    11.00000   -1.20000
AFIX   0
C17   1    0.155835   -0.119517    0.702195    11.00000    0.07256    0.05724 =
         0.04336   -0.00209    0.00746    0.01162
AFIX  43
H17   2    0.160597   -0.210130    0.726537    11.00000   -1.20000
AFIX   0
C7    1   -0.055243   -0.341633    1.008552    11.00000    0.05596    0.07240 =
         0.06463    0.00594    0.00888   -0.00083
AFIX  43
H7    2   -0.098088   -0.408321    1.035306    11.00000   -1.20000
AFIX   0
C10   1    0.430365    0.040190    1.146052    11.00000    0.06687    0.07164 =
         0.05188   -0.00026   -0.00146   -0.01286
C16   1    0.159435   -0.091803    0.595423    11.00000    0.07569    0.07256 =
         0.04238   -0.01246    0.01016    0.00668
AFIX  43
H16   2    0.167481   -0.164417    0.549399    11.00000   -1.20000
AFIX   0
C11   1    0.522623   -0.001270    1.154774    11.00000    0.06718    0.09297 =
         0.13473    0.01094    0.01017   -0.00668
AFIX 163
H11   2    0.596452   -0.034448    1.161755    11.00000   -1.20000
HKLF 4
REM  dr_bk16_recollect_0m in P2(1)/n
REM R1 =  0.0440 for   2093 Fo > 4sig(Fo)  and  0.0477 for all   2337 data
REM    192 parameters refined using      0 restraints
END
WGHT      0.0698      0.2752
REM Highest difference peak  0.152,  deepest hole -0.145,  1-sigma level  0.034
Q1    1   0.0832  0.0708  0.3929  11.00000  0.05    0.15
Q2    1   0.3356  0.0263  1.0341  11.00000  0.05    0.15
Q3    1   0.2652 -0.0272  1.1988  11.00000  0.05    0.14
Q4    1   0.1195 -0.2116  1.1608  11.00000  0.05    0.12
Q5    1   0.0997 -0.1965  0.9790  11.00000  0.05    0.12
Q6    1   0.1541  0.0214  0.4677  11.00000  0.05    0.11
Q7    1   0.3895  0.0995  1.1122  11.00000  0.05    0.11
Q8    1   0.0803 -0.1241  1.1235  11.00000  0.05    0.10
Q9    1   0.1584 -0.0766  0.9967  11.00000  0.05    0.10
Q10   1   0.5565 -0.0004  1.2387  11.00000  0.05    0.10
Q11   1   0.2747 -0.2010  1.2679  11.00000  0.05    0.10
Q12   1   0.0276  0.0401  0.7116  11.00000  0.05    0.10
Q13   1   0.1734 -0.0082  0.4194  11.00000  0.05    0.10
Q14   1   0.4441 -0.0558  1.1139  11.00000  0.05    0.10
Q15   1   0.1970  0.1450  0.4284  11.00000  0.05    0.10
Q16   1   0.1198 -0.0356  0.9846  11.00000  0.05    0.10
Q17   1  -0.1508 -0.4210  0.9354  11.00000  0.05    0.10
Q18   1  -0.0690 -0.2511  0.9629  11.00000  0.05    0.10
Q19   1   0.2791 -0.1360  1.1810  11.00000  0.05    0.10
Q20   1   0.1550  0.0823  0.8411  11.00000  0.05    0.10
;
