# Supplementary material for: 4-(4-Methyl­phen­yl)-2-(prop-2-yn-1-yl)phthalazin-1(2H)-one
Source: Acta Crystallogr Sect E Struct Rep Online. 2014 Jan 15;70(Pt 2):o138. doi: 10.1107/S1600536813034880 (PMC3998303; doi:10.1107/S1600536813034880)
Supplement: Supplementary file 2 [file e-70-0o138-Isup2.hkl]

#
# h,k,l, Fc-squared, Fo-squared, sigma(Fo-squared) and status flag
#
data_I
_shelx_title ' dr_bk16_recollect_0m in P2(1)/n'
_shelx_refln_list_code          4
_shelx_F_calc_maximum      162.66
_exptl_crystal_F_000       576.00
_reflns_d_resolution_high  0.8537
 
loop_
 _symmetry_equiv_pos_as_xyz
 'x, y, z'
 '-x+1/2, y+1/2, -z+1/2'
 '-x, -y, -z'
 'x-1/2, -y-1/2, z-1/2'
 
_cell_length_a    11.9917
_cell_length_b     9.7116
_cell_length_c    12.6020
_cell_angle_alpha  90.000
_cell_angle_beta  101.285
_cell_angle_gamma  90.000
 
_shelx_F_squared_multiplier     1.000
 
loop_
 _refln_index_h
 _refln_index_k
 _refln_index_l
 _refln_F_squared_calc
 _refln_F_squared_meas
 _refln_F_squared_sigma
 _refln_observed_status
   2   0   0      754.59      741.36     15.97 o
   4   0   0     2847.82     2685.81     57.34 o
   6   0   0     1563.55     1306.03     62.76 o
   8   0   0       47.78       52.87      1.90 o
  10   0   0      245.27      250.30      9.24 o
  12   0   0       73.04       72.28      2.56 o
   1   1   0     4151.83     4108.14     56.09 o
   2   1   0      452.26      452.13      6.86 o
   3   1   0    26458.40    24662.96    711.07 o
   4   1   0      656.76      581.04      8.87 o
   5   1   0      476.55      448.14      8.08 o
   6   1   0      297.41      213.81      8.58 o
   7   1   0      677.49      663.68     11.67 o
   8   1   0        9.92       14.11      0.53 o
   9   1   0        0.05        0.43      0.24 o
  10   1   0       72.89       71.58      1.65 o
  11   1   0      103.17      109.59      2.21 o
  12   1   0       45.23       48.40      1.14 o
  13   1   0      129.99      117.62      2.48 o
   0   2   0     7763.58     8933.33    206.56 o
   1   2   0      596.39      647.95      8.86 o
   2   2   0     9188.12     8877.90    138.63 o
   3   2   0      853.48      809.83     11.66 o
   4   2   0      198.10      206.92      3.08 o
   5   2   0      111.10      107.75      2.34 o
   6   2   0      229.99      246.57     10.63 o
   7   2   0       54.95       48.18      1.09 o
   8   2   0       14.65       15.06      0.66 o
   9   2   0      313.24      343.53      6.90 o
  10   2   0      154.12      176.61      3.53 o
  11   2   0       50.79       55.94      1.43 o
  12   2   0        0.00        0.60      0.24 o
  13   2   0        3.82        3.49      0.30 o
   1   3   0      615.79      698.35     10.07 o
   2   3   0     1262.89     1184.48     16.17 o
   3   3   0      272.51      294.94      4.35 o
   4   3   0      456.20      434.04      7.29 o
   6   3   0       97.51       99.92      2.19 o
   7   3   0       61.48       52.20      1.16 o
   9   3   0        4.95        5.98      0.42 o
  10   3   0      181.98      198.67      4.04 o
  11   3   0      130.53      133.34      2.49 o
  12   3   0       11.07       10.52      0.56 o
  13   3   0        7.01        6.91      0.57 o
   0   4   0      211.17      197.59      4.00 o
   1   4   0      358.98      368.73      5.14 o
   2   4   0      418.53      386.78      6.90 o
   3   4   0      311.05      360.33      9.07 o
   5   4   0      666.73      653.00     14.35 o
   6   4   0       20.55       21.85      0.71 o
   7   4   0       87.27       85.84      1.73 o
   8   4   0      249.27      253.06      5.03 o
   9   4   0      155.82      173.55      3.73 o
  10   4   0        4.14        4.47      0.49 o
  11   4   0       49.73       45.00      1.09 o
  12   4   0        3.78        3.74      0.34 o
   1   5   0      312.45      297.42      6.53 o
   2   5   0       73.39       65.63      3.00 o
   3   5   0       14.47       17.48      1.29 o
   4   5   0      149.54      128.57      2.67 o
   5   5   0        0.00        0.47      0.27 o
   6   5   0       14.21       13.12      0.71 o
   7   5   0       12.35       13.68      0.65 o
   8   5   0      151.06      152.29      5.30 o
   9   5   0      121.38      136.07      2.89 o
  10   5   0        1.36        2.00      0.28 o
  11   5   0        3.92        4.60      0.53 o
  12   5   0        3.30        3.13      0.29 o
   0   6   0      207.87      175.19      5.04 o
   1   6   0      286.34      249.80      4.96 o
   2   6   0      158.23      139.66      3.66 o
   3   6   0       14.89       13.02      0.55 o
   4   6   0        1.32        4.01      0.43 o
   5   6   0      204.36      192.81      4.54 o
   6   6   0      469.33      490.04     11.00 o
   7   6   0       49.85       57.66      1.70 o
   8   6   0        8.88        9.38      1.34 o
   9   6   0        5.25        5.18      0.79 o
  10   6   0        6.92        9.50      0.67 o
  11   6   0        0.01        0.07      0.22 o
   1   7   0       22.89       21.22      1.66 o
   2   7   0       49.15       50.10      1.49 o
   3   7   0      129.04      125.76      3.14 o
   4   7   0      220.17      232.16      5.49 o
   5   7   0       64.56       58.06      2.43 o
   6   7   0      173.28      164.41      4.04 o
   7   7   0       22.22       20.41      0.91 o
   8   7   0        0.63        1.84      0.30 o
   9   7   0        6.76        8.09      1.29 o
  10   7   0        1.43        1.96      0.32 o
   0   8   0      104.20      105.03      3.48 o
   1   8   0       30.60       31.60      1.19 o
   2   8   0       29.14       29.76      1.12 o
   3   8   0      137.97      140.91      3.56 o
   4   8   0        2.09        3.80      1.31 o
   5   8   0       12.58       15.11      0.94 o
   6   8   0       25.18       26.31      1.23 o
   7   8   0        0.34        0.24      0.45 o
   8   8   0       18.95       17.02      0.98 o
   9   8   0        1.18        1.09      0.30 o
   1   9   0        4.63        4.76      0.48 o
   2   9   0        0.54        0.73      0.72 o
   3   9   0       11.93       13.34      0.81 o
   4   9   0       99.76      101.87      3.55 o
   5   9   0        4.01        4.36      0.61 o
   6   9   0        4.15        3.70      0.46 o
   7   9   0        0.00        0.25      0.24 o
   8   9   0        0.39        0.32      0.63 o
   0  10   0        1.42        1.58      0.63 o
   1  10   0       11.79       11.43      0.89 o
   2  10   0       18.92       21.58      1.06 o
   3  10   0        4.34        4.81      0.48 o
   4  10   0       12.42        9.63      1.11 o
   5  10   0       39.43       39.44      1.56 o
   6  10   0       20.89       16.70      0.83 o
   1  11   0        6.20        6.88      0.79 o
   2  11   0        1.77        2.68      0.47 o
   3  11   0        1.98        1.74      0.47 o
 -13   0   1       68.91       71.13      2.43 o
 -11   0   1       67.51       79.92      2.62 o
  -9   0   1      178.84      183.72      5.38 o
  -5   0   1     3756.54     3530.45     75.35 o
  -3   0   1      403.98      399.22      8.62 o
  -1   0   1     1764.31     1738.81     42.48 o
   1   0   1     3998.89     3737.99     80.00 o
   3   0   1     7637.47     7094.71    210.67 o
   5   0   1     2665.62     2504.67    106.40 o
   7   0   1     2549.90     2667.21     70.93 o
   9   0   1     1426.83     1527.65     40.99 o
  11   0   1       39.95       41.61      1.35 o
  13   0   1        6.13        3.36      0.62 o
 -13   1   1       59.88       57.00      1.36 o
 -12   1   1      127.15      128.32      2.79 o
 -11   1   1       13.43       15.06      0.95 o
 -10   1   1      185.67      199.26      3.84 o
  -9   1   1        0.91        1.57      0.30 o
  -8   1   1      262.23      265.92      5.54 o
  -7   1   1        0.31        1.14      0.34 o
  -6   1   1       36.72       24.81      1.58 o
  -5   1   1      504.06      466.23      7.16 o
  -4   1   1     3050.59     3049.61     46.02 o
  -3   1   1     2096.18     2229.97     33.68 o
  -2   1   1    10077.18    10407.00    156.99 o
  -1   1   1      222.26      237.71      3.58 o
   0   1   1     2417.92     2496.30     41.51 o
   1   1   1      146.13      152.47      2.22 o
   2   1   1     1874.01     1838.46     27.77 o
   3   1   1      212.24      175.21      2.75 o
   4   1   1     1305.65     1314.69     19.93 o
   5   1   1       16.77       15.51      0.49 o
   7   1   1       83.41       78.69      1.76 o
   8   1   1       92.39      110.95      2.25 o
   9   1   1       14.70       13.61      0.62 o
  10   1   1       42.81       51.39      1.38 o
  11   1   1        0.16       -0.09      0.24 o
  12   1   1      100.34       96.49      1.93 o
  13   1   1        3.82        2.91      0.34 o
 -13   2   1        1.86        1.61      0.29 o
 -12   2   1        1.02        0.93      0.30 o
 -11   2   1       77.77       87.65      1.89 o
 -10   2   1      251.52      269.03      4.68 o
  -9   2   1        2.84        2.22      0.30 o
  -8   2   1        8.52        8.60      0.43 o
  -7   2   1      281.79      264.80      4.91 o
  -6   2   1       25.70       14.53      1.74 o
  -5   2   1      286.33      287.59      6.80 o
  -4   2   1      470.62      455.23      6.60 o
  -3   2   1     4078.73     4044.06     65.72 o
  -2   2   1    11269.09    11687.04    181.56 o
  -1   2   1     6507.72     7353.28    105.18 o
   0   2   1        2.59        0.90      0.09 o
   1   2   1     3987.47     4016.49     54.45 o
   2   2   1     4700.35     4494.72     64.03 o
   3   2   1      276.56      255.65      3.98 o
   4   2   1       74.95       79.29      1.28 o
   5   2   1       41.97       28.81      1.06 o
   6   2   1       32.41       31.87      1.00 o
   7   2   1        0.33        1.10      0.20 o
   8   2   1        0.01        0.76      0.22 o
   9   2   1      601.52      674.22     12.56 o
  10   2   1       67.15       76.15      1.61 o
  11   2   1       29.68       32.61      1.04 o
  12   2   1       50.66       46.59      1.11 o
  13   2   1        0.22        1.02      0.38 o
 -13   3   1        2.57        2.30      0.29 o
 -12   3   1       21.78       25.58      0.84 o
 -11   3   1       77.85       85.41      2.14 o
 -10   3   1       58.96       66.92      1.64 o
  -9   3   1        4.90        5.95      0.46 o
  -8   3   1       20.03       20.30      0.76 o
  -7   3   1      118.39      108.93      2.26 o
  -6   3   1       41.14       40.28      1.11 o
  -5   3   1     1527.76     1262.74     56.48 o
  -4   3   1      785.60      814.42     12.52 o
  -3   3   1      264.06      294.25      4.31 o
  -2   3   1        9.71        4.60      0.16 o
  -1   3   1       77.12       63.51      0.95 o
   0   3   1     2812.56     2939.69     39.94 o
   1   3   1      439.69      431.34      5.96 o
   2   3   1      487.90      472.07      6.86 o
   3   3   1        6.55        2.31      0.15 o
   4   3   1      122.60      126.60      3.47 o
   5   3   1       32.80       27.81      1.42 o
   6   3   1        9.29       10.33      0.55 o
   7   3   1       95.70       87.74      1.75 o
   8   3   1        4.78        6.81      0.39 o
   9   3   1       25.14       28.40      0.91 o
  10   3   1      112.17      119.49      2.72 o
  11   3   1        0.15        0.12      0.21 o
  12   3   1       35.27       33.07      0.88 o
  13   3   1        3.07        2.21      0.33 o
 -13   4   1        0.39        0.95      0.32 o
 -12   4   1       13.61       12.66      0.57 o
 -11   4   1       81.76       89.01      1.99 o
 -10   4   1        9.34        8.10      0.53 o
  -9   4   1      162.17      194.91      4.72 o
  -8   4   1      258.22      263.80      5.23 o
  -7   4   1        2.93        3.80      0.62 o
  -6   4   1      121.20      127.47      2.72 o
  -5   4   1      618.02      584.39     12.86 o
  -3   4   1        0.47        0.32      0.32 o
  -1   4   1       99.39       94.41      1.50 o
   0   4   1      192.32      208.64      2.97 o
   1   4   1       17.67       18.24      0.41 o
   2   4   1       37.16       32.94      0.82 o
   3   4   1     1155.46      985.49     18.90 o
   4   4   1        0.79        0.92      0.39 o
   5   4   1      262.51      243.24      4.81 o
   6   4   1        4.45        8.29      0.41 o
   7   4   1      243.99      244.68      3.97 o
   8   4   1      360.23      366.38      6.56 o
   9   4   1        3.64        3.79      0.50 o
  10   4   1       38.61       38.57      1.10 o
  11   4   1       12.63       10.32      0.52 o
  12   4   1        0.26        0.35      0.20 o
 -12   5   1        5.16        3.91      0.33 o
 -11   5   1       26.77       26.25      0.85 o
 -10   5   1        2.09        3.80      0.64 o
  -9   5   1      140.54      144.72      3.16 o
  -8   5   1      151.53      154.07      3.34 o
  -7   5   1      632.08      614.07     12.11 o
  -6   5   1       18.52       24.27      0.98 o
  -5   5   1      103.05      114.96      2.99 o
  -4   5   1       66.11       55.64      1.34 o
  -3   5   1       75.10       84.52      5.69 o
  -2   5   1       88.67       87.48      3.80 o
   0   5   1      303.21      276.22      8.75 o
   1   5   1       18.25       16.50      0.73 o
   2   5   1       51.28       49.95      2.21 o
   3   5   1      248.79      259.81      5.14 o
   4   5   1       11.29        8.80      0.43 o
   5   5   1      201.93      193.26      3.90 o
   6   5   1        1.07        1.61      0.32 o
   7   5   1        0.69        0.60      0.31 o
   8   5   1       47.76       45.18      2.57 o
   9   5   1       36.45       35.50      1.02 o
  10   5   1       31.17       32.18      1.62 o
  11   5   1        0.09        0.11      0.19 o
 -11   6   1        2.18        1.79      0.27 o
 -10   6   1       38.86       35.42      1.05 o
  -9   6   1       14.64       14.40      0.89 o
  -8   6   1      120.17      125.04      4.03 o
  -7   6   1      407.36      406.90     19.95 o
  -6   6   1       12.14        9.32      0.87 o
  -5   6   1        1.85        1.65      0.32 o
  -4   6   1        2.13        3.38      0.32 o
  -3   6   1      123.46      137.42      2.89 o
  -2   6   1       47.84       45.24      1.14 o
  -1   6   1        0.04        2.18      0.25 o
   0   6   1      383.56      365.86      9.31 o
   1   6   1      494.27      469.62      9.09 o
   2   6   1        0.92        2.38      0.29 o
   3   6   1       77.05       73.22      4.03 o
   4   6   1        1.46        3.31      0.33 o
   5   6   1      111.18      113.13      2.83 o
   6   6   1      325.10      329.47      7.55 o
   7   6   1       12.17       13.95      0.76 o
   8   6   1        1.26        1.47      0.36 o
   9   6   1        0.26        0.68      0.32 o
  10   6   1       12.53       15.57      1.26 o
  11   6   1        1.18        1.60      0.32 o
 -10   7   1        0.37        0.14      0.26 o
  -9   7   1        2.56        2.86      0.36 o
  -8   7   1       12.06       14.88      0.72 o
  -7   7   1        2.29        3.29      0.46 o
  -6   7   1        1.87        4.00      0.51 o
  -5   7   1      140.40      140.33      3.03 o
  -4   7   1       44.11       38.08      1.08 o
  -3   7   1       11.92       13.74      0.89 o
  -2   7   1       94.29       83.82      2.25 o
  -1   7   1       17.30       15.91      0.76 o
   0   7   1       72.52       72.57      2.03 o
   1   7   1       30.83       33.02      0.97 o
   2   7   1       28.63       27.36      0.89 o
   3   7   1      157.57      157.57      3.34 o
   4   7   1        0.15        0.37      0.36 o
   5   7   1      350.27      369.89     10.39 o
   6   7   1      139.92      151.14      6.49 o
   7   7   1        3.73        2.84      0.79 o
   8   7   1       15.54       15.93      1.20 o
   9   7   1        6.69        7.42      0.95 o
  10   7   1        0.01        0.11      0.23 o
  -9   8   1        2.23        2.50      0.44 o
  -8   8   1       13.05       12.82      0.58 o
  -7   8   1        2.41        2.23      0.38 o
  -6   8   1       46.36       40.26      1.34 o
  -5   8   1       72.96       77.49      2.68 o
  -4   8   1       56.76       59.85      1.79 o
  -3   8   1      116.02      123.55      3.17 o
  -2   8   1       93.94       93.66      2.49 o
  -1   8   1       69.22       70.19      2.01 o
   0   8   1        0.55        0.82      0.39 o
   1   8   1       12.74       13.82      0.68 o
   2   8   1      154.12      159.07      3.42 o
   3   8   1       58.87       62.74      1.85 o
   4   8   1      227.97      240.27      5.67 o
   5   8   1        2.16        1.94      0.79 o
   6   8   1        0.01        0.47      0.45 o
   7   8   1        0.84        1.52      0.55 o
   8   8   1       56.87       57.77      2.55 o
   9   8   1        3.82        5.24      0.60 o
  -8   9   1        7.41        5.53      0.79 o
  -7   9   1        2.09        2.81      0.42 o
  -6   9   1       39.65       35.88      2.16 o
  -5   9   1       17.09       15.94      1.06 o
  -4   9   1       46.00       44.47      1.46 o
  -3   9   1        9.99       10.07      0.66 o
  -2   9   1       24.15       21.21      0.97 o
  -1   9   1        0.08        0.26      0.36 o
   0   9   1        6.12        5.62      0.57 o
   1   9   1        3.72        3.62      0.48 o
   2   9   1        0.02        0.34      0.39 o
   3   9   1       93.89       88.92      2.56 o
   4   9   1        1.17        1.23      0.49 o
   5   9   1       36.16       34.05      1.51 o
   6   9   1        2.85        3.35      0.56 o
   7   9   1        0.04       -0.09      0.27 o
  -6  10   1        8.81        7.42      0.79 o
  -5  10   1        0.67        0.32      0.33 o
  -4  10   1        1.23        1.54      0.41 o
  -3  10   1        4.61        4.54      0.70 o
  -2  10   1        0.55        0.61      0.39 o
  -1  10   1        0.90        0.71      0.39 o
   0  10   1       14.37       16.15      1.01 o
   1  10   1       22.04       24.27      1.23 o
   2  10   1       22.78       26.64      1.28 o
   3  10   1        0.17        0.32      0.63 o
   4  10   1        2.14        1.58      0.63 o
   5  10   1        0.30        0.79      0.33 o
   6  10   1       18.35       16.74      1.26 o
  -3  11   1        0.23        0.47      0.32 o
  -2  11   1        2.66        3.38      0.47 o
  -1  11   1        4.49        4.78      0.49 o
   0  11   1        0.42        0.81      0.39 o
   1  11   1       16.81       19.11      1.01 o
   2  11   1       19.53       18.95      1.42 o
 -12   0   2      114.50      126.13      4.01 o
 -10   0   2       34.62       35.18      1.43 o
  -8   0   2       80.76       71.76      2.19 o
  -4   0   2      123.72      107.33      2.37 o
  -2   0   2     2579.01     2516.15    100.85 o
   0   0   2     2224.99     2435.44     52.20 o
   2   0   2      893.75      853.62     20.22 o
   4   0   2      400.06      288.57      6.35 o
   6   0   2     1479.23     1375.39     36.77 o
   8   0   2      375.30      397.97     11.07 o
  10   0   2      104.40      112.01      3.58 o
  12   0   2        2.58        3.74      0.42 o
 -13   1   2       33.00       31.93      0.90 o
 -12   1   2       43.39       48.04      1.29 o
 -11   1   2        3.48        3.90      0.40 o
 -10   1   2       11.71       14.25      0.62 o
  -9   1   2        1.92        5.21      0.95 o
  -8   1   2        1.20        1.52      0.26 o
  -7   1   2       10.70       14.07      0.55 o
  -5   1   2       70.53       60.72      1.03 o
  -4   1   2      216.36      236.25      3.88 o
  -3   1   2      501.43      498.18      7.14 o
  -2   1   2      394.73      428.09      7.51 o
  -1   1   2     3167.57     3304.19     53.61 o
   0   1   2      437.81      395.50      5.42 o
   1   1   2     1961.31     1851.39     26.48 o
   2   1   2      748.56      727.49     11.07 o
   3   1   2      240.13      207.29      3.26 o
   4   1   2      662.47      625.02      9.59 o
   5   1   2      347.35      284.36      9.95 o
   6   1   2        9.89       13.05      0.55 o
   7   1   2      371.05      363.63      6.34 o
   8   1   2       15.47       19.95      0.64 o
   9   1   2      156.49      162.70      3.18 o
  10   1   2        1.11        0.52      0.30 o
  11   1   2        9.34        6.54      0.54 o
  12   1   2        1.68        0.69      0.22 o
  13   1   2        5.24        4.51      0.33 o
 -13   2   2        0.60        1.20      0.27 o
 -12   2   2        4.19        3.92      0.34 o
 -11   2   2      104.06      118.89      2.63 o
 -10   2   2        0.43        0.84      0.37 o
  -9   2   2       14.63       17.01      0.55 o
  -8   2   2       12.97       10.98      0.51 o
  -7   2   2       15.97       14.09      0.86 o
  -6   2   2        7.39       12.45      1.42 o
  -5   2   2        9.77        7.28      0.37 o
  -4   2   2       15.53       16.10      0.55 o
  -3   2   2    10371.56    10660.70    188.58 o
  -2   2   2     7542.47     8182.11    132.78 o
  -1   2   2      649.43      765.57     11.00 o
   0   2   2        4.96        3.89      0.15 o
   1   2   2       15.06       10.13      0.57 o
   2   2   2      147.87      127.45      2.05 o
   3   2   2        9.51       13.47      0.32 o
   4   2   2      887.19      824.88     13.57 o
   5   2   2     1170.23      972.18     30.87 o
   6   2   2        0.48        3.63      0.28 o
   7   2   2      402.80      420.55      6.99 o
   8   2   2       95.93      112.24      4.06 o
   9   2   2      132.20      140.58      2.92 o
  10   2   2        1.80        1.96      0.34 o
  11   2   2       23.15       19.72      0.67 o
  12   2   2        1.69        1.81      0.29 o
  13   2   2        2.11        1.33      0.39 o
 -13   3   2        0.28        0.32      0.27 o
 -12   3   2        5.53        7.44      0.47 o
 -11   3   2      171.97      187.93      6.12 o
 -10   3   2       26.76       26.50      0.81 o
  -9   3   2      115.11      128.38      2.56 o
  -8   3   2        0.19        1.54      0.53 o
  -7   3   2      167.71      155.05      4.20 o
  -6   3   2      702.42      636.30     14.49 o
  -5   3   2     3264.64     3018.00     77.16 o
  -4   3   2      107.86      120.72      2.80 o
  -3   3   2       20.44       19.89      0.42 o
  -2   3   2       52.04       56.96      0.91 o
  -1   3   2        7.14        6.95      0.18 o
   0   3   2       73.27       73.54      1.16 o
   1   3   2     2333.52     2246.01     30.52 o
   2   3   2     1555.71     1478.42     21.22 o
   3   3   2      216.19      183.19      3.17 o
   4   3   2      480.17      435.80     14.05 o
   5   3   2       27.49       25.24      0.82 o
   6   3   2       10.80       12.71      0.75 o
   7   3   2       24.41       23.08      0.68 o
   8   3   2        8.25       14.20      0.58 o
   9   3   2      110.49      115.57      2.09 o
  10   3   2        2.75        3.47      0.33 o
  11   3   2        4.66        4.45      0.39 o
  12   3   2       13.56        9.55      0.44 o
 -13   4   2        4.48        4.21      0.38 o
 -12   4   2        3.92        4.50      0.31 o
 -11   4   2        0.09        0.36      0.28 o
 -10   4   2       24.68       28.37      0.85 o
  -9   4   2       14.85       16.30      0.68 o
  -8   4   2        0.42        0.64      0.35 o
  -7   4   2        0.55        0.27      0.26 o
  -6   4   2      545.14      553.09     11.95 o
  -5   4   2      759.30      668.76     15.21 o
  -4   4   2     1107.85      999.52     44.46 o
  -3   4   2       25.08       39.01      2.92 o
  -2   4   2     3423.49     3340.29     59.01 o
  -1   4   2     2267.43     2326.05     31.65 o
   0   4   2      396.02      365.71      5.11 o
   1   4   2      131.69      135.92      2.56 o
   2   4   2      281.52      247.42      4.94 o
   3   4   2      104.63      104.48      2.26 o
   4   4   2      147.05      148.51      3.50 o
   5   4   2      239.71      233.83      4.64 o
   6   4   2       95.70      100.09      2.17 o
   7   4   2        0.31        0.71      0.20 o
   8   4   2       51.91       56.38      1.17 o
   9   4   2        0.05        0.22      0.24 o
  10   4   2       13.36       14.87      0.80 o
  11   4   2       44.19       38.05      1.98 o
  12   4   2       48.57       38.01      1.89 o
 -12   5   2       13.65       11.99      0.68 o
 -11   5   2        0.00        0.33      0.21 o
 -10   5   2        1.16        1.00      0.30 o
  -9   5   2       39.07       41.02      1.22 o
  -8   5   2       73.56       70.08      1.97 o
  -7   5   2      493.28      518.06     20.38 o
  -6   5   2      129.54      138.49      6.90 o
  -5   5   2      307.88      319.57     12.49 o
  -4   5   2        6.54        5.93      0.39 o
  -3   5   2      280.41      269.96      6.11 o
  -2   5   2      253.39      295.12      8.19 o
  -1   5   2      522.95      437.38     17.09 o
   1   5   2      718.79      635.08     17.31 o
   2   5   2      258.21      255.76      5.83 o
   3   5   2       30.65       34.23      0.91 o
   4   5   2       91.17       84.46      1.99 o
   5   5   2       52.40       60.72      1.44 o
   6   5   2        8.97       10.11      0.53 o
   7   5   2       37.69       44.29      1.05 o
   8   5   2        6.29        6.60      0.47 o
   9   5   2       11.40       10.22      0.54 o
  10   5   2        0.63        0.62      0.28 o
  11   5   2        3.26        3.29      0.64 o
 -11   6   2        0.07        0.50      0.27 o
 -10   6   2       31.87       34.18      1.26 o
  -9   6   2       33.57       39.72      1.07 o
  -8   6   2      106.06      115.56      2.58 o
  -7   6   2      299.33      303.17     13.37 o
  -6   6   2      248.73      262.62      7.46 o
  -5   6   2      245.51      268.09      5.35 o
  -4   6   2       64.01       70.57      1.66 o
  -3   6   2       51.64       51.84      1.30 o
  -2   6   2        3.93        4.98      0.56 o
  -1   6   2       26.51       29.14      1.12 o
   0   6   2      179.49      180.13      4.00 o
   1   6   2      235.68      215.50      5.28 o
   2   6   2        9.77        8.86      0.53 o
   3   6   2       30.06       31.71      1.09 o
   4   6   2        8.36        6.37      0.41 o
   5   6   2      172.47      179.55      4.33 o
   6   6   2      112.53      116.32      3.01 o
   7   6   2      149.81      166.51      5.64 o
   8   6   2        0.08       -0.08      0.27 o
   9   6   2       20.11       18.50      0.88 o
  10   6   2        0.99        1.26      0.47 o
  11   6   2        1.60        1.73      0.39 o
 -10   7   2       96.76       87.02      2.96 o
  -9   7   2      109.74      104.84      2.87 o
  -8   7   2       27.79       27.47      0.96 o
  -7   7   2      136.99      152.44      4.02 o
  -6   7   2       22.82       24.66      1.02 o
  -5   7   2        0.28        0.79      0.29 o
  -4   7   2       63.32       60.88      1.54 o
  -3   7   2       61.59       62.63      1.56 o
  -2   7   2       13.66       14.45      0.61 o
  -1   7   2        0.09        0.20      0.25 o
   0   7   2      321.28      330.87      7.55 o
   1   7   2        9.99        8.17      0.59 o
   2   7   2       35.92       32.80      1.00 o
   3   7   2      155.55      167.17      3.54 o
   4   7   2       56.96       65.23      1.91 o
   5   7   2       11.53       14.94      1.10 o
   6   7   2       29.76       34.44      2.05 o
   7   7   2        2.96        3.33      0.79 o
   8   7   2        0.11        0.38      0.38 o
   9   7   2        0.33        0.95      0.36 o
  10   7   2        8.03        6.10      1.03 o
  -9   8   2      101.61       84.99      2.33 o
  -8   8   2       13.95       11.93      0.64 o
  -7   8   2       32.68       34.46      1.29 o
  -6   8   2       38.11       32.92      1.07 o
  -5   8   2       37.37       37.92      1.05 o
  -4   8   2       17.55       19.96      0.81 o
  -3   8   2      112.49      104.84      2.39 o
  -2   8   2       35.37       32.92      1.21 o
  -1   8   2        0.04       -0.06      0.32 o
   0   8   2      140.53      143.74      3.59 o
   1   8   2       39.73       36.81      1.28 o
   2   8   2        7.02        9.87      0.58 o
   3   8   2      693.46      768.76     14.83 o
   4   8   2      198.59      208.30      5.03 o
   5   8   2       17.22       19.78      1.06 o
   6   8   2       27.53       32.15      1.39 o
   7   8   2        5.23        6.08      0.48 o
   8   8   2       26.02       20.60      1.29 o
   9   8   2        7.96        7.54      0.61 o
  -8   9   2        0.32        0.00      0.47 o
  -7   9   2        7.28        4.85      0.67 o
  -6   9   2        1.53        1.33      0.49 o
  -5   9   2        4.29        5.13      0.56 o
  -4   9   2       14.00       11.99      0.69 o
  -3   9   2       13.36       12.64      0.72 o
  -2   9   2       17.49       19.23      0.96 o
  -1   9   2        0.09       -0.07      0.30 o
   0   9   2       60.65       60.42      1.85 o
   1   9   2      170.57      176.01      4.33 o
   2   9   2        1.49        1.85      0.48 o
   3   9   2      113.13      116.91      5.22 o
   4   9   2       96.93       93.43      3.02 o
   5   9   2       15.47       14.06      0.89 o
   6   9   2       11.33       12.51      1.18 o
   7   9   2       32.68       28.25      1.07 o
  -6  10   2        0.68        1.26      0.47 o
  -5  10   2        0.30        0.77      0.39 o
  -4  10   2       14.20       11.88      0.83 o
  -3  10   2        1.22        0.41      0.34 o
  -2  10   2       10.55        9.70      0.64 o
  -1  10   2        0.08        0.34      0.39 o
   0  10   2       43.85       43.52      1.46 o
   1  10   2      119.66      129.03      3.97 o
   2  10   2       24.35       28.75      1.90 o
   3  10   2        1.76        2.21      0.63 o
   4  10   2        0.75        0.47      0.63 o
   5  10   2        2.33        2.53      0.63 o
  -2  11   2        1.29        1.34      0.33 o
  -1  11   2       15.03       15.29      0.87 o
   0  11   2        0.60        0.24      0.39 o
   1  11   2        9.24        6.79      0.79 o
   2  11   2        8.76        7.74      0.79 o
 -13   0   3       24.03       22.91      1.10 o
 -11   0   3        9.84       12.44      1.26 o
  -9   0   3       23.78       30.29      3.87 o
  -7   0   3      420.23      391.05     21.02 o
  -5   0   3      111.19      115.44      2.98 o
  -3   0   3      567.67      701.11     14.95 o
  -1   0   3     4951.94     5121.29    102.58 o
   1   0   3      251.73      245.19      5.35 o
   3   0   3      234.53      198.84      4.44 o
   7   0   3      393.73      467.04     10.47 o
   9   0   3       13.83       12.05      0.96 o
  11   0   3       10.73       10.61      1.00 o
 -13   1   3       80.39       80.57      1.79 o
 -12   1   3        0.88        1.03      0.31 o
 -11   1   3        0.51        1.21      0.29 o
 -10   1   3       60.19       61.76      1.52 o
  -9   1   3       11.31       15.99      0.56 o
  -8   1   3      218.55      208.03      4.03 o
  -7   1   3       86.26       96.95      2.04 o
  -6   1   3     1023.31      940.28     29.09 o
  -5   1   3      100.99       98.90      1.84 o
  -4   1   3        0.17        1.81      0.18 o
  -3   1   3       34.19       33.41      0.73 o
  -2   1   3     1196.24     1210.77     23.34 o
  -1   1   3       27.39       33.39      0.64 o
   0   1   3     2919.82     3004.56     40.55 o
   1   1   3       10.55       11.04      0.25 o
   2   1   3       77.21       85.83      1.41 o
   3   1   3      355.39      334.95      5.20 o
   4   1   3        4.65        9.94      0.45 o
   5   1   3       53.95       44.26      2.21 o
   6   1   3       63.00       81.08      1.46 o
   7   1   3       17.26       19.42      0.56 o
   8   1   3       54.50       53.18      1.23 o
   9   1   3        3.52        3.20      0.39 o
  10   1   3        6.30        5.13      0.40 o
  11   1   3        0.58        0.25      0.28 o
  12   1   3        5.74        4.90      0.32 o
 -13   2   3        3.68        3.89      0.46 o
 -12   2   3        3.34        4.93      0.75 o
 -11   2   3        4.89        5.30      0.37 o
 -10   2   3        6.49        7.18      0.58 o
  -9   2   3       61.72       65.20      1.43 o
  -8   2   3        2.59        2.74      0.30 o
  -7   2   3      332.47      327.62      6.23 o
  -6   2   3        4.03        5.22      0.78 o
  -5   2   3      179.69      169.43      5.30 o
  -4   2   3      967.65      906.22     14.61 o
  -3   2   3      269.64      327.52      5.73 o
  -2   2   3      342.07      318.78      4.89 o
  -1   2   3      445.51      447.49      6.16 o
   0   2   3     1438.84     1504.99     20.50 o
   1   2   3      362.87      358.64      5.23 o
   2   2   3       24.84       20.34      0.43 o
   3   2   3     1981.52     1821.24     27.59 o
   4   2   3      856.63      766.89     22.77 o
   5   2   3      409.65      429.66      8.30 o
   6   2   3      177.23      174.18      2.89 o
   7   2   3        9.36       12.98      0.52 o
   8   2   3       39.99       42.81      1.04 o
   9   2   3       92.27      100.27      1.91 o
  10   2   3        0.00        0.17      0.30 o
  11   2   3       26.57       24.79      0.74 o
  12   2   3        0.00       -0.02      0.16 o
 -13   3   3        0.19       -0.16      0.21 o
 -12   3   3       25.20       25.54      1.63 o
 -11   3   3       61.33       59.87      2.07 o
 -10   3   3       10.77       14.82      0.66 o
  -9   3   3        6.71        7.32      1.06 o
  -8   3   3       62.54       68.70      1.67 o
  -7   3   3       53.81       52.00      1.89 o
  -6   3   3       39.46       34.91      0.98 o
  -4   3   3     1872.84     1930.06     48.15 o
  -3   3   3        6.82        7.36      0.26 o
  -2   3   3       91.07       87.70      1.37 o
  -1   3   3      113.97      132.40      1.89 o
   0   3   3      546.74      572.68      8.28 o
   1   3   3      352.31      375.39      5.48 o
   2   3   3      632.02      620.22      9.51 o
   3   3   3      168.31      143.58      3.32 o
   4   3   3      753.32      765.83     24.18 o
   5   3   3       34.15       31.42      0.99 o
   6   3   3      198.22      205.97      3.73 o
   7   3   3       14.46       12.73      0.55 o
   8   3   3        0.00        0.41      0.26 o
   9   3   3        3.27        2.96      0.33 o
  10   3   3       30.55       32.65      0.89 o
  11   3   3        0.33        0.26      0.20 o
  12   3   3        2.45        2.65      0.25 o
 -13   4   3        5.66        4.87      0.49 o
 -12   4   3        4.26        3.39      0.37 o
 -11   4   3        1.13        1.03      0.28 o
 -10   4   3        0.21       -0.23      0.33 o
  -9   4   3       34.11       40.40      1.44 o
  -8   4   3       10.61       10.36      0.58 o
  -7   4   3      200.42      226.68      5.11 o
  -6   4   3      273.87      266.05      7.82 o
  -5   4   3      894.27      874.56     24.66 o
  -4   4   3      633.66      634.78     17.08 o
  -3   4   3      167.30      166.57      7.13 o
  -2   4   3      529.77      488.94      9.68 o
  -1   4   3       49.38       55.17      1.42 o
   0   4   3      258.18      227.82      7.47 o
   3   4   3       71.74       75.95      2.34 o
   4   4   3      125.27      128.95      4.90 o
   5   4   3       54.07       58.57      1.38 o
   6   4   3       75.75       71.83      1.51 o
   7   4   3      158.27      178.51      3.31 o
   8   4   3       46.23       52.37      1.21 o
   9   4   3       19.60       21.59      0.91 o
  10   4   3        6.72        5.93      0.37 o
  11   4   3        0.01        0.22      0.21 o
  12   4   3        7.06        7.42      0.79 o
 -12   5   3        0.06        0.43      0.23 o
 -11   5   3        1.05        1.29      0.30 o
 -10   5   3       47.63       50.50      1.43 o
  -9   5   3        4.04        4.18      0.44 o
  -8   5   3      172.79      177.96      4.69 o
  -7   5   3      298.87      304.69      7.86 o
  -6   5   3       73.03       68.90      1.91 o
  -5   5   3        4.49        2.59      0.46 o
  -4   5   3       28.38       29.18      0.85 o
  -3   5   3       24.99       17.92      0.73 o
  -2   5   3      584.31      525.40     10.45 o
  -1   5   3       99.13       92.24      2.31 o
   0   5   3        0.85        0.26      0.27 o
   1   5   3       90.75       79.92      1.76 o
   2   5   3      467.49      444.78      7.76 o
   3   5   3      198.92      192.93      3.49 o
   4   5   3       56.45       66.67      1.79 o
   5   5   3        8.43       12.32      0.66 o
   6   5   3      116.18      122.05      3.07 o
   7   5   3        9.63       10.16      0.52 o
   8   5   3       10.10       11.54      0.54 o
   9   5   3        0.58        0.92      0.27 o
  10   5   3        7.71        9.59      1.26 o
  11   5   3        2.44        1.80      0.38 o
 -11   6   3        3.66        4.96      0.36 o
 -10   6   3        0.45        0.42      0.28 o
  -9   6   3        1.62        2.28      0.35 o
  -8   6   3       35.03       36.26      1.16 o
  -7   6   3      151.78      150.19      3.44 o
  -6   6   3       33.98       32.45      1.05 o
  -5   6   3        2.59        3.82      0.62 o
  -4   6   3        2.60        3.15      0.35 o
  -3   6   3        9.16        8.20      0.42 o
  -2   6   3        7.70        8.69      0.45 o
  -1   6   3      290.20      281.55      5.58 o
   0   6   3       64.12       59.88      1.42 o
   1   6   3       85.54       81.91      1.85 o
   2   6   3       85.63       87.97      1.99 o
   3   6   3       43.87       51.10      1.32 o
   4   6   3       83.80       96.58      2.52 o
   5   6   3        0.23        1.08      0.66 o
   6   6   3       77.15       83.23      2.28 o
   7   6   3       28.28       26.19      0.92 o
   8   6   3        2.20        3.67      0.87 o
   9   6   3        2.58        1.99      0.36 o
  10   6   3        7.10        5.53      0.79 o
 -10   7   3       34.06       29.31      1.05 o
  -9   7   3       66.40       61.09      1.85 o
  -8   7   3       40.07       41.83      1.50 o
  -7   7   3        7.00        6.60      0.59 o
  -6   7   3        4.35        4.14      0.51 o
  -5   7   3       20.21       19.21      0.80 o
  -4   7   3       44.78       49.00      1.53 o
  -3   7   3      159.99      157.86      4.55 o
  -2   7   3        0.37        0.75      0.29 o
  -1   7   3       21.81       18.95      1.21 o
   0   7   3      124.98      126.69      2.75 o
   1   7   3        6.53        8.92      1.13 o
   2   7   3       78.06       78.56      2.19 o
   3   7   3        4.03        4.43      0.41 o
   4   7   3        0.59        0.74      0.49 o
   5   7   3        1.15        2.53      0.53 o
   6   7   3       22.77       29.97      1.44 o
   7   7   3        3.71        2.73      0.49 o
   8   7   3        0.16        0.55      0.45 o
   9   7   3        0.03        0.27      0.32 o
  -9   8   3       53.83       49.90      2.22 o
  -8   8   3       34.49       24.45      0.96 o
  -7   8   3       30.05       25.88      1.06 o
  -6   8   3       12.57       13.86      0.76 o
  -5   8   3       12.71       12.33      0.59 o
  -4   8   3        3.17        3.63      0.39 o
  -3   8   3       41.38       41.17      1.20 o
  -2   8   3        0.92        0.64      0.29 o
  -1   8   3       72.16       71.78      2.07 o
   0   8   3       85.57       86.05      2.34 o
   1   8   3        1.18        0.81      0.39 o
   2   8   3        6.82        7.67      0.63 o
   3   8   3        2.33        1.96      0.53 o
   4   8   3        0.13        0.14      0.39 o
   5   8   3       54.58       60.36      2.60 o
   6   8   3       39.51       40.58      2.92 o
   7   8   3        9.21        8.76      0.55 o
   8   8   3        8.79        6.60      0.46 o
  -8   9   3        1.76        0.95      0.47 o
  -7   9   3        6.33        4.72      0.46 o
  -6   9   3       15.97       15.39      2.05 o
  -5   9   3        0.12        0.90      0.96 o
  -4   9   3       37.16       31.33      1.15 o
  -3   9   3       10.06       11.37      1.08 o
  -2   9   3       21.00       19.09      0.90 o
  -1   9   3       50.08       55.01      1.73 o
   0   9   3        2.05        2.45      0.61 o
   1   9   3        9.27       14.04      0.81 o
   2   9   3       65.59       76.96      2.22 o
   3   9   3        0.39        0.97      0.87 o
   4   9   3        0.21        0.47      0.47 o
   5   9   3        1.17        0.47      0.63 o
   6   9   3        2.57        2.72      0.39 o
   7   9   3        6.84        5.60      0.63 o
  -5  10   3        0.00       -0.32      0.63 o
  -4  10   3        0.00        0.24      0.39 o
  -3  10   3        0.10        0.01      0.30 o
  -2  10   3        1.91        1.47      0.36 o
  -1  10   3       26.75       23.76      0.97 o
   0  10   3        6.61       10.60      0.66 o
   1  10   3       99.66      107.55      3.41 o
   2  10   3       38.88       39.66      2.21 o
   3  10   3        7.43        8.05      0.95 o
   4  10   3        4.57        2.37      0.47 o
   5  10   3       15.20       13.07      0.72 o
 -12   0   4       37.18       38.52      1.55 o
 -10   0   4        4.29        5.03      0.47 o
  -8   0   4       15.76       20.70      0.89 o
  -6   0   4      703.07      652.06     24.44 o
  -4   0   4      212.19      205.40      5.59 o
  -2   0   4     1091.28     1243.60     26.54 o
   0   0   4     2840.08     2880.23     55.35 o
   2   0   4      270.14      252.15      5.60 o
   6   0   4       87.16       94.24      2.37 o
   8   0   4       15.92       16.63      0.81 o
  10   0   4        0.16        0.00      0.45 o
  12   0   4       45.17       39.27      1.94 o
 -13   1   4        7.77        5.75      0.44 o
 -12   1   4        5.76        6.34      0.41 o
 -11   1   4        0.01        0.18      0.28 o
 -10   1   4        0.12        0.12      0.26 o
  -9   1   4      215.63      248.07      6.06 o
  -8   1   4      265.36      287.53      6.25 o
  -7   1   4      193.53      201.97      4.54 o
  -6   1   4      274.64      283.34      7.48 o
  -4   1   4       32.17       31.73      1.03 o
  -3   1   4        2.89        3.67      0.19 o
  -2   1   4      573.05      532.10      8.76 o
  -1   1   4        5.33        3.67      0.21 o
   0   1   4      204.29      222.59      3.09 o
   1   1   4     1147.75     1211.30     17.39 o
   2   1   4      124.71      113.61      1.76 o
   3   1   4        6.98        5.80      0.35 o
   5   1   4       37.03       35.41      0.75 o
   6   1   4        0.25        0.57      0.21 o
   7   1   4       13.94       11.06      0.52 o
   8   1   4        0.47        1.15      0.38 o
   9   1   4       22.65       25.23      0.94 o
  10   1   4       10.86       10.51      0.59 o
  11   1   4        0.00       -0.07      0.21 o
  12   1   4        0.74        0.55      0.17 o
 -13   2   4        0.13        0.24      0.31 o
 -12   2   4       41.39       45.12      1.58 o
 -11   2   4        9.27       12.46      0.98 o
 -10   2   4        2.08        1.41      0.37 o
  -9   2   4       44.46       52.37      1.49 o
  -8   2   4      102.38      119.60      3.07 o
  -7   2   4        8.70       12.60      0.59 o
  -6   2   4       23.62       32.11      1.78 o
  -5   2   4      396.61      374.02     17.68 o
  -3   2   4        4.51        7.98      0.29 o
  -2   2   4        0.95        1.89      0.15 o
  -1   2   4      157.15      160.74      2.57 o
   0   2   4        6.26        7.78      0.25 o
   1   2   4        1.90        2.77      0.13 o
   2   2   4        0.24        0.32      0.14 o
   3   2   4       34.35       31.52      2.69 o
   4   2   4      250.84      255.89      6.58 o
   5   2   4       12.59       15.30      0.51 o
   6   2   4       59.96       69.04      1.32 o
   7   2   4       93.60       87.96      1.97 o
   8   2   4       42.06       40.47      0.99 o
   9   2   4        0.05        0.23      0.24 o
  10   2   4       13.07       11.12      0.59 o
  11   2   4       17.60       15.50      0.59 o
  12   2   4       14.50       11.33      0.49 o
 -13   3   4        0.20        0.08      0.25 o
 -12   3   4        1.05        1.00      0.32 o
 -11   3   4       55.17       60.38      2.20 o
 -10   3   4       50.29       54.31      1.72 o
  -9   3   4       22.42       23.06      1.39 o
  -8   3   4       15.60       17.83      0.89 o
  -7   3   4       73.04       83.03      2.24 o
  -6   3   4       12.35       16.05      0.64 o
  -5   3   4       45.18       48.14      1.44 o
  -4   3   4      331.09      357.45     11.80 o
  -3   3   4      300.11      284.05     20.99 o
  -2   3   4      429.00      440.32      7.80 o
  -1   3   4     1348.15     1323.91     19.01 o
   0   3   4       13.05        8.72      0.31 o
   1   3   4       50.08       53.62      1.92 o
   2   3   4     1876.49     1754.91     73.51 o
   3   3   4       94.11       97.32      6.01 o
   4   3   4        3.24        2.59      0.25 o
   5   3   4       21.58       18.88      0.55 o
   6   3   4       17.46       20.21      0.90 o
   7   3   4        1.98        2.03      0.40 o
   8   3   4       27.19       27.78      0.83 o
   9   3   4       58.99       59.44      1.37 o
  10   3   4       14.84       16.16      0.79 o
  11   3   4        1.49        2.42      0.34 o
 -13   4   4        0.05        0.47      0.32 o
 -12   4   4       10.08        8.70      0.57 o
 -11   4   4        9.72       10.12      0.66 o
 -10   4   4        2.30        1.92      0.34 o
  -9   4   4       40.94       44.58      1.30 o
  -8   4   4        1.36        2.94      0.35 o
  -7   4   4       38.47       39.19      1.07 o
  -6   4   4       19.72       18.13      0.70 o
  -5   4   4       10.22       13.09      0.54 o
  -4   4   4      252.86      261.81      5.50 o
  -3   4   4        2.08        2.90      0.40 o
  -2   4   4        0.43        1.89      0.47 o
  -1   4   4       50.22       62.60      3.00 o
   0   4   4      115.55       86.75      4.12 o
   1   4   4      372.60      367.47     14.72 o
   2   4   4     2003.20     2007.25     37.30 o
   3   4   4        1.06        0.45      0.23 o
   4   4   4       48.49       59.85      1.42 o
   5   4   4      229.57      251.68      5.05 o
   6   4   4        3.56        5.26      0.43 o
   7   4   4        1.44        3.63      0.50 o
   8   4   4       19.08       15.53      0.84 o
   9   4   4       64.94       59.86      1.70 o
  10   4   4        0.57        0.06      0.24 o
  11   4   4       12.89       12.64      1.18 o
 -12   5   4        0.02        0.02      0.24 o
 -11   5   4        1.68        1.90      0.31 o
 -10   5   4        0.08        0.10      0.28 o
  -9   5   4        5.13        5.41      0.46 o
  -8   5   4       34.04       36.02      1.12 o
  -7   5   4       15.57       15.87      0.69 o
  -6   5   4        9.85        9.75      0.52 o
  -5   5   4      128.29      135.78      3.09 o
  -4   5   4        2.57        1.14      0.25 o
  -3   5   4       21.15       18.13      0.59 o
  -2   5   4      334.41      320.78      6.00 o
  -1   5   4      781.61      741.79     14.51 o
   0   5   4      347.45      314.50      5.77 o
   1   5   4      147.08      145.94      2.75 o
   2   5   4      202.18      183.81      3.41 o
   3   5   4       13.69       10.03      0.61 o
   4   5   4      193.05      205.89      4.22 o
   5   5   4        1.21        2.04      0.41 o
   6   5   4        0.68        0.87      0.41 o
   7   5   4        0.04        0.64      0.32 o
   8   5   4       26.57       27.27      0.88 o
   9   5   4       19.34       16.77      0.70 o
  10   5   4        1.57        1.81      0.58 o
  11   5   4        1.81        1.11      0.47 o
 -11   6   4        2.35        2.13      0.26 o
 -10   6   4        0.09        0.23      0.30 o
  -9   6   4        0.29       -0.03      0.25 o
  -8   6   4       59.43       65.54      1.73 o
  -7   6   4       57.09       50.27      1.46 o
  -6   6   4        0.26        0.15      0.29 o
  -5   6   4        0.46        0.67      0.30 o
  -4   6   4       42.42       43.64      1.11 o
  -3   6   4      123.52      113.61      2.59 o
  -2   6   4        0.39        1.58      0.36 o
  -1   6   4      101.45       96.43      2.15 o
   0   6   4      159.69      176.37      3.64 o
   1   6   4        5.39        6.52      0.43 o
   2   6   4       49.38       49.77      1.31 o
   3   6   4        8.07        9.85      0.54 o
   4   6   4        4.86        5.13      0.48 o
   5   6   4       38.30       44.51      1.48 o
   6   6   4       89.39       92.98      2.17 o
   7   6   4       52.26       64.47      1.64 o
   8   6   4        0.68        1.28      0.33 o
   9   6   4        5.62        8.53      0.51 o
  10   6   4        0.30       -0.32      0.47 o
 -10   7   4       26.98       21.63      0.90 o
  -9   7   4       42.27       35.99      1.28 o
  -8   7   4        5.56        7.26      0.59 o
  -7   7   4       55.47       54.14      1.80 o
  -6   7   4        0.14        0.78      0.34 o
  -5   7   4       73.51       68.36      2.07 o
  -4   7   4       16.91       13.74      0.81 o
  -3   7   4       29.79       27.77      1.09 o
  -2   7   4       71.43       67.02      1.65 o
  -1   7   4       22.03       20.57      0.78 o
   0   7   4        8.34        8.38      0.51 o
   1   7   4        0.46        1.71      0.56 o
   2   7   4        1.27        1.74      0.36 o
   3   7   4        1.01        1.05      0.55 o
   4   7   4        0.32        0.71      0.41 o
   5   7   4        2.50        1.64      0.53 o
   6   7   4       57.42       66.75      1.98 o
   7   7   4       38.04       35.01      1.27 o
   8   7   4        0.57        0.55      0.33 o
   9   7   4        5.62        4.93      0.42 o
  -9   8   4       13.48       10.77      0.57 o
  -8   8   4        1.46        0.84      0.31 o
  -7   8   4        1.98        1.23      0.39 o
  -6   8   4        8.14        7.01      0.57 o
  -5   8   4       20.66       18.19      1.22 o
  -4   8   4       56.54       53.97      2.11 o
  -3   8   4       54.56       57.12      1.50 o
  -2   8   4       84.19       87.67      2.07 o
  -1   8   4       17.99       15.91      0.70 o
   0   8   4       28.84       31.63      1.18 o
   1   8   4        0.50        0.95      0.67 o
   2   8   4       10.37       15.83      1.06 o
   3   8   4       41.37       45.51      2.21 o
   4   8   4        5.88        4.53      0.71 o
   5   8   4        0.39        0.47      0.45 o
   6   8   4        0.45        0.46      0.30 o
   7   8   4        6.42        6.01      0.46 o
   8   8   4        1.40        0.09      0.47 o
  -8   9   4        2.39        1.89      0.47 o
  -7   9   4        2.72        2.84      0.38 o
  -6   9   4        1.32        1.56      0.38 o
  -5   9   4        9.39       10.15      1.03 o
  -4   9   4      102.88       85.66      2.34 o
  -3   9   4       53.30       48.55      1.34 o
  -2   9   4        0.05        0.40      0.34 o
  -1   9   4        8.11        7.63      0.83 o
   0   9   4       13.60       13.84      0.94 o
   1   9   4        4.76        4.13      0.51 o
   2   9   4        1.31        1.03      0.45 o
   3   9   4        7.34        7.85      0.72 o
   4   9   4       13.22       17.01      0.99 o
   5   9   4        1.53        2.92      0.45 o
   6   9   4       17.95       16.28      0.83 o
  -5  10   4        0.62        0.32      0.63 o
  -4  10   4       18.33       14.53      1.26 o
  -3  10   4        1.50        1.18      0.33 o
  -2  10   4        3.02        3.36      0.39 o
  -1  10   4       12.22        9.86      0.60 o
   0  10   4        0.03       -0.36      0.38 o
   1  10   4       18.42       19.37      1.10 o
   2  10   4        4.99        4.48      0.49 o
   3  10   4        3.99        3.16      0.63 o
   4  10   4       12.47        9.00      0.95 o
 -13   0   5        4.24        3.44      1.58 o
 -11   0   5       16.03       15.96      1.58 o
  -7   0   5       77.62       81.13      3.77 o
  -5   0   5      251.90      215.11      6.20 o
  -3   0   5     1344.90     1454.36     38.11 o
  -1   0   5      737.30      681.43     13.18 o
   1   0   5      310.67      333.34      7.38 o
   3   0   5       66.66       53.46      2.01 o
   5   0   5        6.49        6.74      0.48 o
   7   0   5       24.76       19.12      1.12 o
   9   0   5        5.49        5.93      0.69 o
  11   0   5       46.40       41.26      2.57 o
 -13   1   5        1.32        0.52      0.29 o
 -12   1   5        0.11        0.60      0.28 o
 -11   1   5        2.13        2.25      0.34 o
 -10   1   5        9.10        9.11      0.51 o
  -9   1   5      343.90      349.98      7.27 o
  -8   1   5       36.69       43.50      1.24 o
  -7   1   5      112.56      127.47      3.55 o
  -6   1   5       49.54       47.14      2.58 o
  -5   1   5        8.29        6.47      1.04 o
  -4   1   5        6.16        5.59      0.62 o
  -3   1   5     1097.23     1138.16     30.19 o
  -2   1   5       22.45       21.22      0.66 o
  -1   1   5      388.62      396.87      5.42 o
   0   1   5        2.10       10.90      0.79 o
   1   1   5      173.44      148.94      2.40 o
   2   1   5       13.06       17.88      0.55 o
   3   1   5       17.74       19.09      1.58 o
   4   1   5       13.87       12.59      0.41 o
   5   1   5       22.89       20.41      0.56 o
   6   1   5       10.54        9.86      0.69 o
   7   1   5        1.41        2.19      0.28 o
   8   1   5       98.26       94.24      1.77 o
   9   1   5        0.00        0.00      0.25 o
  10   1   5       64.91       65.12      1.55 o
  11   1   5        6.58        5.64      0.45 o
 -13   2   5        9.20        8.22      0.60 o
 -12   2   5        9.40        8.55      0.60 o
 -11   2   5       10.53       11.17      0.61 o
 -10   2   5        0.02        0.60      0.32 o
  -9   2   5        2.69        3.08      0.37 o
  -8   2   5       36.13       38.77      1.16 o
  -7   2   5        1.98        1.74      0.30 o
  -6   2   5      135.02      129.52      3.20 o
  -5   2   5      122.29       58.57      4.43 o
  -3   2   5       42.20       48.49      2.13 o
  -2   2   5      105.68      126.09      2.89 o
  -1   2   5        9.38        7.66      0.35 o
   0   2   5      141.76      130.64      2.48 o
   1   2   5      650.05      607.11     15.41 o
   2   2   5      415.19      363.84     10.98 o
   3   2   5      221.58      235.51      6.09 o
   4   2   5       22.82       20.32      0.55 o
   5   2   5       45.76       50.30      1.10 o
   6   2   5       61.37       60.17      1.19 o
   7   2   5        0.30        0.64      0.27 o
   8   2   5       11.18       10.38      0.60 o
   9   2   5       20.02       21.98      0.76 o
  10   2   5      120.48      109.42      4.45 o
  11   2   5        1.69        2.17      0.30 o
 -13   3   5        0.44        0.42      0.27 o
 -12   3   5        1.29        1.45      0.33 o
 -11   3   5      130.44      141.49      4.55 o
 -10   3   5       52.53       58.99      1.77 o
  -9   3   5       10.72       11.19      0.62 o
  -8   3   5       21.31       24.27      0.89 o
  -7   3   5       13.30       14.49      0.66 o
  -6   3   5       93.92       94.25      2.02 o
  -5   3   5      123.11      118.60      2.73 o
  -4   3   5       16.32       17.39      0.72 o
  -3   3   5        0.42        0.16      0.47 o
  -2   3   5       39.59       36.66      2.05 o
  -1   3   5      306.64      300.45      8.30 o
   0   3   5        4.64        4.29      0.59 o
   1   3   5      363.89      377.70     17.67 o
   2   3   5      323.72      322.76      8.81 o
   3   3   5      220.16      229.96      4.48 o
   4   3   5      111.69      125.68      2.38 o
   5   3   5        0.05        0.71      0.22 o
   6   3   5        0.00        0.25      0.25 o
   7   3   5        3.17        4.23      0.39 o
   8   3   5        0.16        0.06      0.29 o
   9   3   5       11.57       14.14      0.67 o
  10   3   5        1.84        1.85      0.30 o
  11   3   5        0.09        0.48      0.24 o
 -12   4   5        1.39        1.02      0.30 o
 -11   4   5        4.10        3.93      0.44 o
 -10   4   5        9.77        9.16      0.59 o
  -9   4   5        4.10        4.05      0.52 o
  -8   4   5        0.91        0.51      0.25 o
  -7   4   5       43.40       45.63      1.80 o
  -6   4   5        1.54        1.52      0.26 o
  -5   4   5       12.59        9.29      0.49 o
  -4   4   5       12.68       11.66      0.62 o
  -3   4   5       21.91       29.98      1.31 o
  -2   4   5       31.01       27.01      0.76 o
  -1   4   5       35.50       35.74      2.39 o
   0   4   5      151.08      161.60      3.55 o
   1   4   5       39.75       34.16      0.89 o
   2   4   5       62.47       71.37      1.52 o
   3   4   5        6.79        7.97      0.41 o
   4   4   5       10.71       10.04      0.51 o
   5   4   5      301.71      323.28      5.73 o
   6   4   5        7.93        8.53      0.47 o
   7   4   5        5.28        6.33      0.48 o
   8   4   5       96.01       84.86      2.03 o
   9   4   5        5.90        5.32      0.41 o
  10   4   5       21.18       20.92      0.73 o
  11   4   5        0.94        0.95      0.47 o
 -12   5   5        0.00        0.00      0.22 o
 -11   5   5        0.03        0.08      0.32 o
 -10   5   5       13.27       12.78      0.72 o
  -9   5   5        5.99        4.19      0.40 o
  -8   5   5       65.77       58.49      1.61 o
  -7   5   5       15.30       11.29      0.64 o
  -6   5   5        9.49        9.90      0.57 o
  -5   5   5       15.56       16.46      0.68 o
  -4   5   5        3.82        4.53      0.72 o
  -3   5   5       16.52       10.68      0.54 o
  -2   5   5       20.34       12.05      0.57 o
  -1   5   5       29.53       29.74      0.81 o
   0   5   5       82.93       90.93      1.70 o
   1   5   5        2.07        1.73      0.20 o
   2   5   5      131.93      140.70      3.05 o
   3   5   5       44.14       45.37      1.39 o
   4   5   5      270.91      293.18      5.87 o
   5   5   5       98.80      107.10      2.16 o
   6   5   5       29.84       31.97      1.04 o
   7   5   5        5.16        4.46      0.42 o
   8   5   5       27.13       29.55      0.94 o
   9   5   5        0.50        1.12      0.27 o
  10   5   5        4.39        4.56      0.39 o
 -11   6   5        0.72        0.22      0.30 o
 -10   6   5        0.17       -0.10      0.27 o
  -9   6   5        3.81        2.25      0.35 o
  -8   6   5        8.25       10.35      0.62 o
  -7   6   5        3.01        4.11      0.46 o
  -6   6   5        4.88        4.86      0.43 o
  -5   6   5        0.01        0.37      0.27 o
  -4   6   5        1.20        1.05      0.33 o
  -3   6   5        0.09        0.85      0.29 o
  -2   6   5       58.11       57.27      1.48 o
  -1   6   5       87.28       84.69      2.01 o
   0   6   5      131.28      137.16      2.67 o
   1   6   5        1.71        2.83      0.33 o
   2   6   5        1.11        2.38      0.44 o
   3   6   5       10.24        8.69      0.60 o
   4   6   5       11.74       13.05      0.68 o
   5   6   5        1.31        1.62      0.40 o
   6   6   5       14.11       22.61      0.98 o
   7   6   5       48.63       45.64      1.26 o
   8   6   5        0.01        0.26      0.25 o
   9   6   5        0.43        0.12      0.22 o
 -10   7   5       24.89       20.32      0.99 o
  -9   7   5        6.13        3.83      0.37 o
  -8   7   5        4.00        3.58      0.38 o
  -7   7   5        1.06        0.45      0.33 o
  -6   7   5       31.86       23.73      0.93 o
  -5   7   5        1.71        1.08      0.42 o
  -4   7   5        8.07        7.51      0.69 o
  -3   7   5       82.79       81.75      2.25 o
  -2   7   5       57.27       57.32      1.76 o
  -1   7   5       11.67       11.80      0.87 o
   0   7   5       25.37       24.67      0.86 o
   1   7   5       15.39       16.97      0.77 o
   2   7   5        0.00        0.85      0.42 o
   3   7   5        2.72        2.91      0.49 o
   4   7   5        3.66        2.57      0.49 o
   5   7   5       31.42       41.40      1.90 o
   6   7   5        8.63        8.68      1.34 o
   7   7   5       10.20       11.69      0.67 o
   8   7   5        6.57        4.83      0.39 o
  -9   8   5        0.69        0.19      0.26 o
  -8   8   5        0.30        0.60      0.30 o
  -7   8   5        0.54        0.73      0.31 o
  -6   8   5       13.41       10.92      1.05 o
  -5   8   5       22.94       24.71      1.28 o
  -4   8   5        0.55        1.42      0.56 o
  -3   8   5       30.88       30.43      1.19 o
  -2   8   5        1.35        1.21      0.46 o
  -1   8   5        3.22        2.22      0.37 o
   0   8   5        0.03       -0.20      0.32 o
   1   8   5        0.50        1.00      0.49 o
   2   8   5       19.09       20.06      1.12 o
   3   8   5       12.81       11.53      0.94 o
   4   8   5        0.65        0.88      0.53 o
   5   8   5       23.30       22.20      0.94 o
   6   8   5        1.98        2.92      0.39 o
   7   8   5        1.86        1.74      0.63 o
  -7   9   5        4.24        3.64      0.45 o
  -6   9   5        7.46        7.68      0.61 o
  -5   9   5       21.71       22.62      1.50 o
  -4   9   5        5.80        5.56      0.61 o
  -3   9   5        0.10       -0.05      0.38 o
  -2   9   5        9.29        8.58      0.60 o
  -1   9   5        6.42        6.09      0.51 o
   0   9   5        0.04        0.00      0.33 o
   1   9   5       32.76       33.58      1.48 o
   2   9   5       63.67       63.36      2.45 o
   3   9   5       74.83       78.86      6.17 o
   4   9   5       19.34       26.24      1.28 o
   5   9   5       15.22       13.40      0.75 o
  -5  10   5       26.84       22.59      1.42 o
  -4  10   5        0.14        0.47      0.63 o
  -3  10   5        2.63        2.84      0.79 o
  -2  10   5        0.00       -0.32      0.63 o
  -1  10   5        0.03        0.24      0.33 o
   0  10   5        4.54        4.20      0.56 o
   1  10   5        0.29        0.29      0.38 o
   2  10   5        3.40        1.95      0.49 o
   3  10   5        0.40        1.89      0.47 o
 -12   0   6        4.08        4.12      1.03 o
 -10   0   6       41.47       49.62      2.42 o
  -8   0   6       64.40       69.73      2.46 o
  -6   0   6      133.02      142.27      4.41 o
  -4   0   6      207.85      231.83      9.05 o
  -2   0   6     1917.79     1867.06    106.43 o
   0   0   6     2991.38     3199.17     96.86 o
   4   0   6      976.02      942.74     21.90 o
   6   0   6       46.66       38.36      1.24 o
   8   0   6        0.24        1.02      0.39 o
  10   0   6      119.90      106.50      8.62 o
 -13   1   6       23.74       18.58      1.13 o
 -12   1   6       11.03        5.37      1.58 o
 -11   1   6       35.91       34.54      1.57 o
 -10   1   6       15.26       18.61      1.06 o
  -9   1   6      118.19      130.18      6.33 o
  -8   1   6       31.96       37.38      1.22 o
  -7   1   6      102.79      111.27      2.99 o
  -6   1   6      248.97      239.35      5.91 o
  -5   1   6       25.82       24.96      0.93 o
  -4   1   6       10.84        9.20      0.64 o
  -3   1   6     1478.57     1394.51     35.78 o
  -2   1   6       14.80       14.69      0.61 o
  -1   1   6     1867.99     1865.21     50.08 o
   0   1   6     2543.15     2496.96    141.89 o
   1   1   6     1667.07     1449.67     77.03 o
   2   1   6        4.80        4.00      0.37 o
   3   1   6      721.96      725.93     12.02 o
   4   1   6       83.08       82.39      1.54 o
   5   1   6       15.70       20.49      0.64 o
   6   1   6       54.68       53.06      1.24 o
   7   1   6        0.38        0.90      0.46 o
   8   1   6       38.31       38.26      0.93 o
   9   1   6        8.16        6.15      0.41 o
  10   1   6        7.02        6.61      0.49 o
  11   1   6       18.07       13.00      0.97 o
 -12   2   6       18.57       19.37      0.93 o
 -11   2   6       21.26       20.65      0.86 o
 -10   2   6       13.66       11.72      0.68 o
  -9   2   6        3.61        3.25      0.36 o
  -8   2   6       11.18       10.44      0.58 o
  -7   2   6       31.06       37.39      1.22 o
  -6   2   6      127.74      122.81      3.51 o
  -5   2   6       71.55       64.49      1.98 o
  -4   2   6      197.31      190.93      4.54 o
  -3   2   6      103.52      100.14      4.19 o
  -2   2   6     1219.14     1090.76     35.60 o
  -1   2   6       54.67       48.67      1.78 o
   0   2   6      215.50      232.78      7.68 o
   1   2   6        1.37        0.70      0.26 o
   2   2   6      364.34      398.65      8.06 o
   3   2   6      178.45      183.38      4.02 o
   4   2   6        4.04        5.57      0.30 o
   5   2   6        1.89        2.68      0.46 o
   6   2   6       68.50       66.22      1.46 o
   7   2   6        1.86        2.36      0.31 o
   8   2   6      112.01      120.60      2.38 o
   9   2   6      221.30      222.41      4.55 o
  10   2   6       39.89       35.26      1.01 o
  11   2   6        0.80        0.25      0.22 o
 -13   3   6        3.00        2.53      0.47 o
 -12   3   6        9.67       11.12      0.60 o
 -11   3   6        0.81        0.64      0.32 o
 -10   3   6       31.69       30.30      1.09 o
  -9   3   6       24.39       25.11      1.62 o
  -8   3   6       75.26       76.89      2.30 o
  -7   3   6        8.79       12.65      0.65 o
  -6   3   6       11.05        9.63      0.53 o
  -5   3   6      283.74      269.56      5.94 o
  -4   3   6       13.49       14.91      0.55 o
  -3   3   6        6.66        5.63      0.37 o
  -2   3   6      428.45      408.68      8.36 o
  -1   3   6      436.70      368.48     11.56 o
   0   3   6      193.71      170.03      4.75 o
   1   3   6        0.41        1.04      0.20 o
   2   3   6      262.24      287.52      5.36 o
   3   3   6       92.58      105.76      1.90 o
   4   3   6        1.13        1.03      0.32 o
   5   3   6        3.85        5.25      0.73 o
   6   3   6        6.33        8.32      0.45 o
   7   3   6       60.73       61.41      1.38 o
   8   3   6        1.63        0.29      0.30 o
   9   3   6      109.70      112.09      2.81 o
  10   3   6       20.78       17.82      1.15 o
 -12   4   6        0.04        0.22      0.24 o
 -11   4   6        9.64        9.75      0.63 o
 -10   4   6        0.11        0.07      0.33 o
  -9   4   6        1.36        0.92      0.41 o
  -8   4   6        0.46        2.01      0.49 o
  -7   4   6        0.53        1.17      0.45 o
  -6   4   6       15.22       15.51      0.64 o
  -5   4   6        7.26        8.41      0.51 o
  -4   4   6       16.55       14.81      0.60 o
  -3   4   6       41.42       36.92      0.96 o
  -2   4   6       15.25       19.86      1.17 o
  -1   4   6       19.10       23.74      0.75 o
   0   4   6        0.26        1.97      0.28 o
   1   4   6      137.61      137.92      2.72 o
   2   4   6      185.97      206.79      3.95 o
   3   4   6        3.82        5.85      0.40 o
   4   4   6      207.89      226.45      4.14 o
   5   4   6       22.98       27.81      0.83 o
   6   4   6       17.90       19.90      0.71 o
   7   4   6       69.09       75.02      1.85 o
   8   4   6       25.29       18.61      0.72 o
   9   4   6        0.04        0.19      0.31 o
  10   4   6       37.42       32.09      1.51 o
 -12   5   6        7.91        5.48      0.49 o
 -11   5   6        0.33        0.83      0.30 o
 -10   5   6       34.33       38.54      1.71 o
  -9   5   6       33.49       30.69      1.25 o
  -8   5   6       16.59       12.70      0.68 o
  -7   5   6       12.50       16.57      0.76 o
  -6   5   6       45.43       41.82      1.24 o
  -5   5   6        2.20        2.31      0.36 o
  -4   5   6       11.33        8.97      0.56 o
  -3   5   6        0.03        0.88      0.44 o
  -2   5   6        3.53        3.97      0.31 o
  -1   5   6       88.34       97.37      4.53 o
   0   5   6        8.98        8.34      0.42 o
   1   5   6       26.51       25.79      0.76 o
   2   5   6       24.53       28.87      0.93 o
   3   5   6       39.54       41.05      1.32 o
   4   5   6      187.65      209.94      4.35 o
   5   5   6        0.42        2.24      0.42 o
   6   5   6        5.74        3.81      0.39 o
   7   5   6        3.58        3.49      0.43 o
   8   5   6       20.84       17.77      0.84 o
   9   5   6        9.70        9.92      0.53 o
 -11   6   6        0.01        0.23      0.23 o
 -10   6   6       10.38        8.74      0.77 o
  -9   6   6       22.51       21.17      0.84 o
  -8   6   6        7.94        6.68      0.49 o
  -7   6   6        1.07        1.56      0.36 o
  -6   6   6       40.06       40.06      1.23 o
  -5   6   6        0.31        0.55      0.33 o
  -4   6   6        0.17        0.20      0.30 o
  -3   6   6       68.75       58.69      1.59 o
  -2   6   6        4.46        4.84      0.73 o
  -1   6   6        0.83        1.49      0.33 o
   0   6   6        8.18        9.45      0.54 o
   1   6   6        4.07        3.61      0.38 o
   2   6   6       60.66       69.66      1.97 o
   3   6   6        4.81        5.53      0.53 o
   4   6   6        8.07        7.72      1.12 o
   5   6   6       29.61       28.08      1.09 o
   6   6   6       59.36       50.51      1.39 o
   7   6   6        0.58        0.95      0.48 o
   8   6   6        2.25        1.86      0.27 o
 -10   7   6        4.28        3.79      0.63 o
  -9   7   6        4.98        5.49      0.41 o
  -8   7   6        0.66        1.16      0.28 o
  -7   7   6       26.30       22.82      0.90 o
  -6   7   6      113.23      107.15      4.11 o
  -5   7   6        2.73        1.34      0.35 o
  -4   7   6       25.44       25.79      1.03 o
  -3   7   6      120.61      133.39      4.14 o
  -2   7   6        4.57        4.61      0.95 o
  -1   7   6       26.73       28.94      1.82 o
   0   7   6       31.94       34.07      1.27 o
   1   7   6      162.15      183.58      4.48 o
   2   7   6       19.80       22.97      0.99 o
   3   7   6       22.99       24.10      2.03 o
   4   7   6        0.05        1.18      0.45 o
   5   7   6        3.25        6.05      0.91 o
   6   7   6        6.89        7.96      0.57 o
   7   7   6        0.04        0.36      0.32 o
   8   7   6        4.59        3.79      0.63 o
  -9   8   6        2.43        3.00      0.47 o
  -8   8   6        2.80        2.56      0.39 o
  -7   8   6        1.80        1.36      0.34 o
  -6   8   6       26.97       23.55      1.42 o
  -5   8   6        4.48        4.78      0.67 o
  -4   8   6       11.41       10.17      1.18 o
  -3   8   6        9.05        9.00      0.78 o
  -2   8   6        0.13        0.55      0.39 o
  -1   8   6        0.20        0.56      0.49 o
   0   8   6       14.98       15.07      0.79 o
   1   8   6        3.66        3.18      0.48 o
   2   8   6        2.71        2.27      0.53 o
   3   8   6      133.91      149.63      4.58 o
   4   8   6        9.84       15.58      0.81 o
   5   8   6        0.00       -0.20      0.30 o
   6   8   6        0.77        1.22      0.39 o
  -7   9   6        1.76        1.85      0.33 o
  -6   9   6        4.74        4.11      0.45 o
  -5   9   6        3.40        3.25      0.56 o
  -4   9   6       15.48       12.59      0.94 o
  -3   9   6        0.25        0.50      0.38 o
  -2   9   6        1.91        1.81      0.49 o
  -1   9   6        4.64        3.69      0.56 o
   0   9   6        1.37        1.24      0.41 o
   1   9   6        4.17        5.10      0.56 o
   2   9   6       19.50       21.89      1.12 o
   3   9   6       54.95       60.97      2.79 o
   4   9   6       10.30        8.06      0.67 o
   5   9   6        1.59        1.42      0.63 o
  -4  10   6        0.10        0.32      0.32 o
  -3  10   6        0.01        0.16      0.47 o
  -2  10   6        0.60        0.32      0.47 o
  -1  10   6        2.30        1.58      0.63 o
   0  10   6        1.56        1.74      0.63 o
   1  10   6        3.14        2.37      0.63 o
 -13   0   7        0.04       -0.16      0.63 o
 -11   0   7        5.57        5.67      1.03 o
  -9   0   7        1.18        0.92      0.44 o
  -7   0   7      262.30      258.96      7.56 o
  -5   0   7      731.36      736.94     23.19 o
  -3   0   7      114.20      117.60      8.31 o
  -1   0   7       57.07       40.29      3.32 o
   1   0   7      190.48      198.14      7.05 o
   3   0   7      127.70      162.83      4.10 o
   5   0   7      103.91      116.01      5.54 o
   7   0   7     1030.20     1067.11     28.84 o
   9   0   7      137.16      130.08      3.97 o
 -13   1   7        8.49        7.28      0.79 o
 -12   1   7        2.88        2.64      0.56 o
 -11   1   7       21.84       24.03      1.58 o
 -10   1   7       10.50        9.65      0.93 o
  -9   1   7        0.03        0.92      0.42 o
  -8   1   7       35.71       40.45      1.44 o
  -7   1   7       12.93       13.35      0.76 o
  -6   1   7       63.21       70.45      2.09 o
  -5   1   7       17.80       20.41      0.87 o
  -4   1   7      118.31      127.34      4.32 o
  -3   1   7      373.84      387.20      8.96 o
  -2   1   7     1209.67     1184.77     27.74 o
  -1   1   7      428.24      436.67     12.00 o
   0   1   7       14.54       10.97      0.48 o
   1   1   7       36.58       22.80      0.53 o
   2   1   7       16.63       14.14      0.43 o
   3   1   7        6.26        4.86      0.28 o
   4   1   7      332.61      344.82      6.27 o
   5   1   7      373.81      378.46      7.45 o
   6   1   7      650.55      717.33     13.81 o
   7   1   7      289.15      292.21      5.91 o
   8   1   7       56.78       56.17      1.31 o
   9   1   7        7.40        9.18      1.03 o
  10   1   7        5.81        5.05      0.56 o
 -13   2   7        6.91        4.26      0.79 o
 -12   2   7        0.90        0.95      0.41 o
 -11   2   7        5.81        6.87      0.73 o
 -10   2   7       11.54       14.17      0.78 o
  -9   2   7        6.40        5.67      0.44 o
  -8   2   7       30.04       30.30      1.06 o
  -7   2   7      125.19      127.07      3.22 o
  -6   2   7       16.99       18.12      0.89 o
  -5   2   7      147.02      161.95      4.13 o
  -4   2   7       10.55        9.81      0.48 o
  -3   2   7       10.57       11.39      0.62 o
  -2   2   7       13.86        9.51      0.45 o
  -1   2   7      105.34       95.83      2.21 o
   0   2   7        8.10        6.71      0.37 o
   1   2   7       31.32       29.65      1.04 o
   2   2   7       21.58       23.89      0.68 o
   3   2   7      112.98      119.54      2.36 o
   4   2   7       10.83       12.89      0.98 o
   5   2   7       16.99       15.98      0.60 o
   6   2   7        6.05        7.10      0.46 o
   7   2   7       21.48       20.76      0.76 o
   8   2   7       39.67       48.23      1.92 o
   9   2   7      107.81       99.45      3.08 o
  10   2   7        8.60        4.29      0.45 o
 -12   3   7        0.92        0.78      0.28 o
 -11   3   7       48.56       42.41      1.51 o
 -10   3   7        0.22        0.07      0.32 o
  -9   3   7       18.38       21.80      0.94 o
  -8   3   7        5.21        7.11      0.54 o
  -7   3   7        0.16        0.17      0.23 o
  -6   3   7       68.86       70.45      1.87 o
  -5   3   7       21.69       32.70      0.98 o
  -4   3   7      224.31      229.87      6.60 o
  -3   3   7       27.35       26.70      0.85 o
  -2   3   7        0.34        1.84      0.54 o
  -1   3   7      241.73      237.97      4.65 o
   0   3   7       17.45       17.19      0.63 o
   1   3   7      238.18      247.38      6.34 o
   2   3   7      713.67      791.21     14.31 o
   3   3   7        0.77        3.03      0.48 o
   4   3   7        1.16        1.40      0.27 o
   5   3   7       33.99       35.84      0.94 o
   6   3   7        2.08        2.44      0.38 o
   7   3   7        0.25        1.43      0.46 o
   8   3   7      360.38      356.00     11.83 o
   9   3   7       82.94       82.70      2.01 o
  10   3   7        4.06        2.63      0.58 o
 -12   4   7        7.43        6.42      0.49 o
 -11   4   7       17.94       18.57      0.86 o
 -10   4   7        6.60        5.97      0.53 o
  -9   4   7        0.31        0.63      0.27 o
  -8   4   7       84.38       85.13      2.51 o
  -7   4   7        0.87        1.53      0.35 o
  -6   4   7        7.29        7.58      0.58 o
  -5   4   7        4.12        6.81      0.95 o
  -4   4   7       68.04       69.87      1.67 o
  -3   4   7        4.99        5.63      0.40 o
  -2   4   7        3.67        3.46      0.32 o
  -1   4   7      120.85      111.49      3.11 o
   0   4   7      123.60      127.10      2.80 o
   1   4   7        7.07        9.21      0.68 o
   2   4   7       30.42       32.45      0.90 o
   3   4   7        6.31        4.54      0.37 o
   4   4   7        6.44        7.17      0.56 o
   5   4   7       10.23       11.19      0.56 o
   6   4   7       71.53       67.82      1.51 o
   7   4   7       59.86       56.36      1.30 o
   8   4   7       18.43       13.60      0.64 o
   9   4   7        3.15        4.52      0.38 o
 -11   5   7       30.79       29.84      1.04 o
 -10   5   7        5.84        7.17      0.53 o
  -9   5   7       39.14       35.72      1.30 o
  -8   5   7        2.43        1.67      0.44 o
  -7   5   7      189.06      190.90      5.46 o
  -6   5   7        0.12        0.67      0.30 o
  -5   5   7       33.76       37.26      1.16 o
  -4   5   7      275.99      280.14      6.07 o
  -3   5   7       91.27       78.35      1.98 o
  -2   5   7      376.22      353.53      8.19 o
  -1   5   7       29.25       29.44      0.95 o
   0   5   7       62.99       63.64      1.68 o
   1   5   7        0.09        0.00      0.25 o
   2   5   7      152.82      168.84      3.64 o
   3   5   7      277.56      303.64      7.53 o
   4   5   7       10.53        9.74      0.60 o
   5   5   7      134.80      127.17      2.80 o
   6   5   7        3.47        5.89      0.40 o
   7   5   7       16.80       17.00      0.73 o
   8   5   7        0.39        0.62      0.33 o
   9   5   7       39.44       31.97      2.84 o
 -10   6   7       22.07       22.40      0.92 o
  -9   6   7        3.13        1.75      0.42 o
  -8   6   7      142.00      138.03      3.40 o
  -7   6   7       22.29       24.88      0.91 o
  -6   6   7        0.02        0.22      0.33 o
  -5   6   7        1.05        0.51      0.33 o
  -4   6   7      171.59      162.62      3.77 o
  -3   6   7       57.31       49.95      1.64 o
  -2   6   7       34.87       42.29      1.48 o
  -1   6   7       13.50       17.38      0.94 o
   0   6   7      181.90      190.74      4.83 o
   1   6   7       81.64       83.08      2.04 o
   2   6   7       41.67       44.07      1.45 o
   3   6   7       19.52       23.28      0.88 o
   4   6   7        0.97        0.73      0.36 o
   5   6   7       17.20       18.40      1.06 o
   6   6   7      136.02      126.31      5.64 o
   7   6   7        6.81        6.13      0.75 o
   8   6   7        9.19        7.73      0.46 o
  -9   7   7        0.87        0.62      0.24 o
  -8   7   7        0.96        0.81      0.29 o
  -7   7   7        2.21        1.99      0.33 o
  -6   7   7        3.38        4.28      0.43 o
  -5   7   7       10.69        7.46      0.74 o
  -4   7   7        0.51        0.11      0.36 o
  -3   7   7        7.21        8.12      0.60 o
  -2   7   7        7.39        4.92      0.57 o
  -1   7   7      107.58      100.30      2.94 o
   0   7   7      391.61      414.81     11.68 o
   1   7   7      195.98      225.80      5.42 o
   2   7   7        9.73       13.72      1.04 o
   3   7   7      234.16      231.40     10.36 o
   4   7   7        0.34        1.61      0.68 o
   5   7   7        2.22        1.69      0.39 o
   6   7   7        0.06        0.38      0.34 o
   7   7   7        0.10        0.43      0.38 o
  -8   8   7        5.86        4.90      0.63 o
  -7   8   7        0.03        0.50      0.27 o
  -6   8   7        1.16        0.68      0.38 o
  -5   8   7       14.72       16.46      1.18 o
  -4   8   7       23.15       21.75      1.17 o
  -3   8   7        2.19        1.89      0.56 o
  -2   8   7        3.40        3.77      0.61 o
  -1   8   7        1.98        2.57      0.49 o
   0   8   7       44.73       40.98      2.13 o
   1   8   7       17.97       16.25      0.83 o
   2   8   7       29.15       31.19      1.39 o
   3   8   7        2.11        3.30      0.44 o
   4   8   7        0.98        1.20      0.92 o
   5   8   7        7.34        6.63      0.63 o
  -6   9   7        9.42        8.89      0.67 o
  -5   9   7       23.32       21.17      1.26 o
  -4   9   7        1.63        1.33      0.38 o
  -3   9   7        8.16        6.54      0.61 o
  -2   9   7       17.31       15.64      0.87 o
  -1   9   7        0.02       -0.20      0.38 o
   0   9   7        7.98        9.48      1.11 o
   1   9   7        0.36        0.63      0.38 o
   2   9   7       44.86       40.80      1.55 o
   3   9   7       69.65       63.14      5.30 o
 -12   0   8        1.29        0.32      0.79 o
 -10   0   8        2.18        2.82      1.18 o
  -8   0   8        0.01       -0.22      0.36 o
  -4   0   8        8.46        8.67      0.65 o
  -2   0   8        0.41        7.19      0.65 o
   0   0   8       21.85       26.68      0.95 o
   2   0   8      712.72      750.95     17.56 o
   4   0   8      645.12      628.59     14.81 o
   6   0   8      749.95      740.22     23.58 o
   8   0   8       30.26       32.14      1.39 o
  10   0   8        6.65        5.84      0.63 o
 -12   1   8        0.07        0.42      0.29 o
 -11   1   8       15.65       17.39      1.26 o
 -10   1   8        4.63        2.27      1.03 o
  -9   1   8        0.41        0.34      0.42 o
  -8   1   8        0.18        0.33      0.38 o
  -7   1   8       72.71       78.27      2.19 o
  -6   1   8      293.38      318.36      9.70 o
  -5   1   8       37.45       43.79      1.57 o
  -4   1   8       32.40       43.33      1.45 o
  -3   1   8     1002.83     1042.00     25.25 o
  -2   1   8      397.14      384.20      7.70 o
  -1   1   8      447.50      438.32      8.34 o
   0   1   8       28.35       20.79      0.66 o
   1   1   8        0.78        3.84      0.27 o
   2   1   8       16.52       14.35      0.52 o
   3   1   8      210.89      217.49      3.81 o
   4   1   8      543.00      536.98      9.63 o
   5   1   8       40.58       41.24      1.16 o
   6   1   8      343.06      349.35      6.97 o
   7   1   8      290.80      291.08      5.85 o
   8   1   8        1.15        1.10      0.34 o
   9   1   8        1.50        1.13      0.28 o
 -12   2   8        5.09        3.63      0.67 o
 -11   2   8        0.33        0.35      0.30 o
 -10   2   8       18.42       18.40      1.47 o
  -9   2   8        8.74       12.47      1.23 o
  -8   2   8       57.98       34.77      3.64 o
  -7   2   8       37.23       44.34      1.46 o
  -6   2   8       31.85       30.81      1.14 o
  -5   2   8      323.76      314.05      6.65 o
  -4   2   8       16.73       19.24      0.69 o
  -3   2   8      214.95      215.37      4.47 o
  -2   2   8      200.13      200.92      5.35 o
  -1   2   8       10.61       10.30      0.52 o
   0   2   8      131.05      119.98      2.54 o
   1   2   8       41.20       40.33      1.46 o
   2   2   8      111.75      126.83      2.55 o
   3   2   8        6.83        7.52      1.00 o
   4   2   8      123.23      129.08      2.57 o
   5   2   8      122.77      118.66      2.63 o
   6   2   8      110.89      110.24      2.47 o
   7   2   8        1.83        2.64      0.41 o
   8   2   8      211.12      205.85      4.20 o
   9   2   8       59.66       47.87      1.61 o
 -12   3   8       12.35       12.79      1.26 o
 -11   3   8        0.14        0.17      0.36 o
 -10   3   8        0.20        0.20      0.32 o
  -9   3   8        0.75        0.54      0.32 o
  -8   3   8       17.59       22.27      0.96 o
  -7   3   8        1.30        3.09      0.41 o
  -6   3   8       77.99       78.47      3.65 o
  -5   3   8      974.79      990.66     21.30 o
  -4   3   8      194.34      191.56      4.21 o
  -3   3   8        0.93        1.21      0.30 o
  -2   3   8        0.57        0.63      0.26 o
  -1   3   8       41.86       40.20      1.53 o
   0   3   8       68.00       68.39      2.17 o
   1   3   8        6.63        7.33      0.42 o
   2   3   8      496.27      520.50      9.54 o
   3   3   8       49.80       45.28      1.29 o
   4   3   8        5.12        4.29      0.48 o
   5   3   8      106.09      115.72      2.76 o
   6   3   8        5.32        5.39      0.49 o
   7   3   8       80.53       78.28      1.84 o
   8   3   8      242.78      236.70      5.52 o
   9   3   8      146.60      121.86      2.86 o
 -11   4   8        0.39        0.26      0.27 o
 -10   4   8        4.98        3.58      0.41 o
  -9   4   8        8.41        9.90      0.64 o
  -8   4   8       88.21       98.78      3.38 o
  -7   4   8        0.16        0.10      0.33 o
  -6   4   8       49.76       48.26      1.55 o
  -5   4   8      125.65      122.46      3.39 o
  -4   4   8      390.44      380.64      7.38 o
  -3   4   8       31.73       33.58      0.97 o
  -2   4   8      621.44      622.97     13.41 o
  -1   4   8       94.41       86.96      2.55 o
   0   4   8      106.48      106.92      2.43 o
   1   4   8      275.86      295.89      5.59 o
   2   4   8       15.18       17.65      0.70 o
   3   4   8        5.89        5.71      0.46 o
   4   4   8      100.39      113.43      2.95 o
   5   4   8       77.98       86.38      2.37 o
   6   4   8       11.83       10.92      0.57 o
   7   4   8        0.97        1.07      0.32 o
   8   4   8      128.44      100.88      3.24 o
 -11   5   8        3.42        2.85      0.45 o
 -10   5   8        0.22        0.32      0.24 o
  -9   5   8        0.01        0.03      0.30 o
  -8   5   8        2.16        1.15      0.39 o
  -7   5   8      115.84      119.03      3.37 o
  -6   5   8       58.48       64.90      2.06 o
  -5   5   8       44.35       47.22      1.76 o
  -4   5   8       29.07       30.30      1.09 o
  -3   5   8      125.69      121.59      2.63 o
  -2   5   8     1343.71     1411.42     52.72 o
  -1   5   8      303.90      310.46      6.69 o
   0   5   8       70.90       79.78      2.09 o
   1   5   8      159.34      180.12      3.54 o
   2   5   8      106.93      112.19      2.89 o
   3   5   8       64.30       72.95      2.50 o
   4   5   8       10.46       11.06      0.72 o
   5   5   8      112.56      118.63      3.04 o
   6   5   8        4.13        4.00      0.48 o
   7   5   8        1.10        1.78      0.49 o
   8   5   8       29.67       24.34      1.18 o
 -10   6   8       28.60       27.24      1.00 o
  -9   6   8       32.41       32.79      1.16 o
  -8   6   8       24.49       29.98      1.16 o
  -7   6   8        4.07        4.27      0.60 o
  -6   6   8        1.75        1.38      0.34 o
  -5   6   8      154.97      153.45      3.68 o
  -4   6   8       84.05       83.03      2.12 o
  -3   6   8       82.28       83.27      2.40 o
  -2   6   8      336.90      358.81     10.69 o
  -1   6   8      201.22      207.18      5.23 o
   0   6   8       13.30       16.16      0.97 o
   1   6   8      340.23      377.95      7.70 o
   2   6   8       31.65       35.83      1.27 o
   3   6   8       37.00       40.27      1.36 o
   4   6   8        0.34        0.79      0.74 o
   5   6   8       12.08       14.22      1.00 o
   6   6   8       20.06       16.22      0.99 o
   7   6   8        1.05        1.15      0.38 o
  -9   7   8       12.97       10.11      0.79 o
  -8   7   8       24.21       25.38      1.48 o
  -7   7   8       25.26       22.33      0.82 o
  -6   7   8       17.41       17.20      0.76 o
  -5   7   8       24.18       23.51      0.90 o
  -4   7   8        8.85        8.53      0.60 o
  -3   7   8       23.77       22.50      0.99 o
  -2   7   8       76.11       73.15      2.45 o
  -1   7   8       15.98       15.89      0.94 o
   0   7   8      226.27      232.88      5.72 o
   1   7   8       13.99       19.11      0.95 o
   2   7   8        0.80        0.97      0.39 o
   3   7   8       51.51       47.44      1.49 o
   4   7   8       17.02       17.59      1.06 o
   5   7   8        0.86        1.41      0.79 o
   6   7   8        0.03        0.05      0.32 o
  -7   8   8        0.87        1.58      0.47 o
  -6   8   8       25.69       24.17      1.58 o
  -5   8   8        4.53        3.33      0.56 o
  -4   8   8        0.79        0.24      0.33 o
  -3   8   8        1.83        1.82      0.45 o
  -2   8   8        3.92        3.06      0.61 o
  -1   8   8        7.79        8.28      1.18 o
   0   8   8        1.97        2.75      0.53 o
   1   8   8       96.26       89.49      2.96 o
   2   8   8        6.41        6.07      0.80 o
   3   8   8       77.37       80.83      2.68 o
   4   8   8       37.91       35.25      1.34 o
  -4   9   8        1.41        0.63      0.33 o
  -3   9   8        1.24        0.87      0.45 o
  -2   9   8        2.69        1.84      0.47 o
  -1   9   8        2.19        2.41      0.45 o
   0   9   8       22.16       20.54      1.42 o
   1   9   8       90.44       82.89      3.80 o
   2   9   8       40.61       39.03      2.21 o
 -11   0   9       18.59       22.11      2.84 o
  -9   0   9      498.39      533.06     23.32 o
  -7   0   9       47.38       47.15      2.11 o
  -5   0   9        1.82        2.97      0.53 o
  -3   0   9        8.02        9.29      0.83 o
  -1   0   9       12.19        5.79      0.46 o
   1   0   9      239.30      246.63      6.25 o
   3   0   9      577.49      564.29     15.39 o
   5   0   9       28.84       32.90      1.50 o
   7   0   9       41.74       38.00      1.55 o
   9   0   9       20.78       13.90      1.11 o
 -11   1   9       12.76        2.21      1.11 o
 -10   1   9       53.73       54.39      3.48 o
  -9   1   9       69.58       78.80      2.58 o
  -8   1   9        4.05        5.21      0.63 o
  -7   1   9        8.38       11.27      0.71 o
  -6   1   9      296.42      323.85      8.21 o
  -5   1   9       42.13       42.16      1.52 o
  -4   1   9        9.43        7.64      0.60 o
  -3   1   9       23.92       23.53      1.09 o
  -2   1   9      179.78      184.56      4.28 o
  -1   1   9       43.04       47.26      1.31 o
   0   1   9        5.93        8.74      0.40 o
   1   1   9      110.55      102.20      2.16 o
   2   1   9        3.70        2.89      0.41 o
   3   1   9      689.36      718.10     13.16 o
   4   1   9      677.23      691.59     12.28 o
   5   1   9      376.55      385.40      7.61 o
   6   1   9      643.70      631.71     12.23 o
   7   1   9       22.25       17.71      0.73 o
   8   1   9       21.92       22.65      0.75 o
   9   1   9        6.42        4.42      0.63 o
 -12   2   9        6.19        5.05      0.79 o
 -11   2   9        0.74        0.63      0.33 o
 -10   2   9       51.49       55.94      2.42 o
  -9   2   9       57.20       60.15      2.30 o
  -8   2   9       29.06       31.46      1.51 o
  -7   2   9      493.99      517.13     12.60 o
  -5   2   9       10.62       12.71      0.79 o
  -4   2   9       51.35       56.10      1.52 o
  -3   2   9        9.91       10.84      0.64 o
  -2   2   9       92.89       93.79      2.38 o
  -1   2   9       60.58       49.21      1.30 o
   0   2   9      133.61      138.50      2.98 o
   1   2   9      346.02      350.77     10.49 o
   2   2   9       71.43       70.80      1.78 o
   3   2   9      320.08      345.31      7.13 o
   4   2   9      432.62      447.89      9.11 o
   5   2   9        0.30        1.06      0.43 o
   6   2   9       30.67       34.34      1.06 o
   7   2   9       93.32       96.87      2.21 o
   8   2   9       27.81       23.30      0.78 o
 -11   3   9        9.41        5.11      2.76 o
 -10   3   9       23.33       24.32      1.79 o
  -9   3   9        2.42        1.39      0.55 o
  -8   3   9       30.03       32.06      1.11 o
  -7   3   9       55.09       53.89      1.79 o
  -6   3   9        1.05        0.96      0.40 o
  -5   3   9        4.77        4.14      0.48 o
  -4   3   9     1160.26     1157.12     23.71 o
  -3   3   9       14.72       17.49      0.77 o
  -2   3   9        1.38        1.78      0.35 o
  -1   3   9       71.84       78.04      1.75 o
   0   3   9      169.63      182.01      6.91 o
   1   3   9      760.31      835.85     15.16 o
   2   3   9      428.76      461.70      9.41 o
   3   3   9       62.21       63.20      1.63 o
   4   3   9      158.07      178.96      4.83 o
   5   3   9       41.31       43.49      1.87 o
   6   3   9      107.34      107.43      2.80 o
   7   3   9       24.99       22.86      0.80 o
   8   3   9       16.03       14.09      0.81 o
 -11   4   9        0.28        0.63      0.63 o
 -10   4   9       17.10       15.14      0.69 o
  -9   4   9       15.42       15.99      1.00 o
  -8   4   9       55.57       54.23      1.98 o
  -7   4   9      146.01      150.35      4.78 o
  -6   4   9       20.05       18.96      0.97 o
  -5   4   9      170.47      169.60      4.22 o
  -4   4   9      104.76      118.29      3.62 o
  -3   4   9       45.14       47.21      1.45 o
  -2   4   9        7.11        8.52      0.50 o
  -1   4   9        0.04       -0.19      0.28 o
   0   4   9        0.56        0.88      0.35 o
   1   4   9      240.22      257.31      4.92 o
   2   4   9        4.39        3.90      0.48 o
   3   4   9       59.45       67.91      1.94 o
   4   4   9        6.11        6.19      0.61 o
   5   4   9       71.80       81.87      2.28 o
   6   4   9       32.23       32.94      1.15 o
   7   4   9      133.23      135.10      6.06 o
   8   4   9        0.03        0.32      0.28 o
 -10   5   9       15.30       15.69      0.72 o
  -9   5   9       11.91       12.53      0.67 o
  -8   5   9       30.02       29.72      1.38 o
  -7   5   9        2.01        2.89      0.44 o
  -6   5   9       72.54       74.45      2.32 o
  -5   5   9       11.90       15.41      2.07 o
  -4   5   9       30.43       33.77      1.07 o
  -3   5   9       45.40       45.95      1.60 o
  -2   5   9       47.47       47.93      1.37 o
  -1   5   9      210.81      250.39      5.51 o
   0   5   9       65.55       71.91      1.93 o
   1   5   9       16.98       21.94      0.80 o
   2   5   9        9.89       12.60      0.92 o
   3   5   9        1.85        1.29      0.42 o
   4   5   9      150.76      163.73      4.92 o
   5   5   9      119.73      123.59      3.10 o
   6   5   9        6.76        5.74      0.68 o
   7   5   9       15.41       14.52      0.76 o
  -9   6   9       21.08       20.75      0.84 o
  -8   6   9        0.21        0.43      0.30 o
  -7   6   9        0.50        1.14      0.34 o
  -6   6   9        4.93        4.78      0.51 o
  -5   6   9        2.03        1.94      0.36 o
  -4   6   9       22.66       26.64      2.22 o
  -3   6   9       95.17       93.74      2.64 o
  -2   6   9       23.93       22.30      1.00 o
  -1   6   9       29.17       30.29      1.24 o
   0   6   9       29.28       30.16      1.24 o
   1   6   9       41.09       49.01      3.79 o
   2   6   9       48.29       48.93      1.51 o
   3   6   9        0.12       -0.21      0.34 o
   4   6   9       53.23       57.66      1.70 o
   5   6   9       27.71       28.19      1.28 o
   6   6   9        0.20        0.22      0.26 o
  -8   7   9        7.33        5.05      0.63 o
  -7   7   9       29.35       25.31      1.31 o
  -6   7   9        0.19        0.17      0.23 o
  -5   7   9        0.17        0.43      0.30 o
  -4   7   9       16.48       16.18      0.81 o
  -3   7   9       82.75       80.05      2.25 o
  -2   7   9        1.10        1.58      0.42 o
  -1   7   9        7.69        8.80      0.64 o
   0   7   9      104.91      105.97      3.41 o
   1   7   9       29.35       28.44      1.33 o
   2   7   9        1.97        2.54      0.42 o
   3   7   9        0.92        1.21      0.30 o
   4   7   9        5.40        4.78      0.49 o
   5   7   9        4.64        4.74      0.63 o
  -6   8   9        0.03        0.47      0.32 o
  -5   8   9        0.06       -0.19      0.26 o
  -4   8   9        8.75        6.26      0.56 o
  -3   8   9       26.79       24.04      1.12 o
  -2   8   9        6.56        6.88      0.67 o
  -1   8   9       37.27       34.57      2.05 o
   0   8   9       15.95       18.43      1.42 o
   1   8   9        1.39        1.67      0.79 o
   2   8   9        0.45        0.39      0.45 o
   3   8   9       13.28       12.95      1.26 o
  -8   0  10      145.07      157.38     10.40 o
  -6   0  10        0.02        1.26      1.04 o
  -4   0  10       38.93       39.69      3.34 o
  -2   0  10       17.50       17.01      1.17 o
   0   0  10       35.92       30.77      1.08 o
   2   0  10       71.85       81.04      2.81 o
   4   0  10      101.65      100.53      3.56 o
   6   0  10       98.09       91.77      3.56 o
   8   0  10       11.04        9.32      0.79 o
 -11   1  10       19.43       19.11      1.50 o
 -10   1  10        0.00        0.36      0.56 o
  -9   1  10      130.04      140.84      6.65 o
  -8   1  10      263.37      297.65     10.28 o
  -7   1  10       76.71       79.66      2.64 o
  -6   1  10       83.71       85.71      2.60 o
  -5   1  10        1.57        1.47      0.51 o
  -4   1  10      294.10      305.95      7.71 o
  -3   1  10       25.66       23.92      1.08 o
  -2   1  10       82.35       81.76      2.02 o
  -1   1  10       41.55       48.94      1.37 o
   0   1  10        9.83       15.75      0.82 o
   1   1  10        1.98        1.65      0.31 o
   2   1  10        7.68        9.14      1.60 o
   3   1  10      154.29      153.09      3.37 o
   4   1  10      237.41      236.56      5.86 o
   5   1  10       14.56       15.56      0.76 o
   6   1  10       93.56       85.20      1.95 o
   7   1  10        9.90        7.77      0.45 o
   8   1  10        0.52        0.63      0.32 o
 -11   2  10      140.53      130.25      5.70 o
 -10   2  10        5.66        4.83      1.50 o
  -9   2  10        8.06        7.27      0.76 o
  -8   2  10       19.21       18.59      1.21 o
  -7   2  10      575.23      633.03     15.64 o
  -6   2  10      100.97      113.17      3.04 o
  -5   2  10      210.76      225.84      5.89 o
  -4   2  10        1.76        3.25      0.40 o
  -3   2  10        1.63        2.37      0.36 o
  -2   2  10       28.21       32.57      1.06 o
  -1   2  10      553.78      597.43     12.70 o
   0   2  10      118.83      116.12      2.88 o
   1   2  10      767.64      797.57     23.21 o
   2   2  10      242.89      251.02      6.29 o
   3   2  10        0.10        0.48      0.31 o
   4   2  10       48.82       51.82      1.61 o
   5   2  10       11.54       12.56      0.66 o
   6   2  10       19.10       16.58      0.78 o
   7   2  10        4.01        6.72      0.48 o
 -11   3  10       27.18       23.38      1.58 o
 -10   3  10       30.62       33.24      1.62 o
  -9   3  10       30.11       29.26      1.42 o
  -8   3  10       74.17       79.60      3.12 o
  -7   3  10        2.01        1.56      0.68 o
  -6   3  10        1.22        1.10      0.37 o
  -5   3  10       51.04       47.19      1.37 o
  -4   3  10      847.64      893.16     22.36 o
  -3   3  10       31.12       32.70      1.15 o
  -2   3  10      188.05      190.82      4.25 o
  -1   3  10      183.02      193.16      7.42 o
   0   3  10        2.07        2.92      0.41 o
   1   3  10      934.30     1007.41     18.16 o
   2   3  10      395.92      449.89      9.16 o
   3   3  10      269.29      292.27      6.11 o
   4   3  10       23.02       25.32      0.99 o
   5   3  10      115.04      122.43      3.10 o
   6   3  10       22.65       22.96      0.91 o
   7   3  10        2.57        3.08      0.39 o
 -10   4  10        0.97        0.79      0.47 o
  -9   4  10        0.03        0.20      0.26 o
  -8   4  10        0.00        0.43      0.31 o
  -7   4  10       24.67       29.30      1.18 o
  -6   4  10        3.92        4.22      0.66 o
  -5   4  10      242.63      264.26      5.71 o
  -4   4  10        0.98        0.90      0.35 o
  -3   4  10        1.34        1.32      0.42 o
  -2   4  10      151.52      162.65      5.88 o
  -1   4  10      432.88      472.68     10.97 o
   0   4  10      298.99      330.17      7.10 o
   1   4  10      192.10      216.22      4.80 o
   2   4  10      521.86      545.60     12.93 o
   3   4  10        4.64        6.84      0.56 o
   4   4  10       84.40       84.94      2.28 o
   5   4  10        2.95        2.95      0.44 o
   6   4  10       14.08       11.70      0.66 o
  -9   5  10        0.00        0.32      0.37 o
  -8   5  10        4.97        6.31      0.53 o
  -7   5  10        2.96        2.72      0.49 o
  -6   5  10        0.02        0.61      0.35 o
  -5   5  10        1.54        1.20      0.40 o
  -4   5  10        4.37        4.38      0.52 o
  -3   5  10      188.39      189.91      8.21 o
  -2   5  10      185.22      202.05      6.22 o
  -1   5  10      546.03      605.87     12.62 o
   0   5  10       73.05       76.05      2.01 o
   1   5  10       44.16       46.89      1.95 o
   2   5  10        0.01        0.38      0.34 o
   3   5  10        7.85        9.61      0.82 o
   4   5  10        0.04        0.13      0.27 o
   5   5  10      166.57      155.55      3.72 o
   6   5  10        2.45        3.95      0.45 o
  -8   6  10        2.75        2.59      0.34 o
  -7   6  10        3.35        3.48      0.39 o
  -6   6  10        5.71        7.88      0.57 o
  -5   6  10       27.93       24.97      1.49 o
  -4   6  10       35.73       36.25      1.62 o
  -3   6  10        1.92        2.58      0.44 o
  -2   6  10       21.73       23.97      1.06 o
  -1   6  10       13.02       13.49      0.81 o
   0   6  10       32.24       34.31      1.28 o
   1   6  10        2.90        3.76      0.49 o
   2   6  10       20.84       22.42      1.04 o
   3   6  10       14.72       12.70      0.80 o
   4   6  10       38.16       34.15      1.37 o
   5   6  10        3.30        2.05      0.63 o
  -7   7  10        0.24        0.79      0.47 o
  -6   7  10        3.68        4.34      0.45 o
  -5   7  10        0.15        0.03      0.26 o
  -4   7  10       35.44       36.71      2.00 o
  -3   7  10       79.00       82.70      2.50 o
  -2   7  10       53.15       48.57      1.49 o
  -1   7  10        2.13        2.58      0.36 o
   0   7  10        6.07        6.95      0.67 o
   1   7  10        1.75        1.20      0.41 o
   2   7  10        9.76        8.22      0.67 o
   3   7  10        3.45        3.35      0.45 o
  -4   8  10        1.20        0.79      0.47 o
  -3   8  10       15.89       14.85      1.11 o
  -2   8  10        0.94        0.95      0.33 o
  -1   8  10        2.08        3.85      0.47 o
   0   8  10        2.69        2.13      0.45 o
  -7   0  11        0.71        0.32      0.71 o
  -5   0  11       18.44       17.62      1.21 o
  -3   0  11        3.58        3.49      0.57 o
  -1   0  11        3.40        5.68      0.51 o
   1   0  11       53.94       56.49      2.20 o
   3   0  11        2.26        1.58      0.45 o
   5   0  11       47.04       47.57      2.37 o
   7   0  11        0.51        0.63      0.47 o
 -10   1  11       34.95       41.17      1.94 o
  -9   1  11        0.01        0.20      0.28 o
  -8   1  11        0.00        0.32      0.37 o
  -6   1  11       52.18       48.78      1.73 o
  -5   1  11       28.80       24.64      1.14 o
  -4   1  11        0.00        0.17      0.32 o
  -3   1  11        3.31        0.98      0.41 o
  -2   1  11       15.34       18.23      0.78 o
  -1   1  11       97.25       84.41      2.22 o
   0   1  11      236.91      252.99      4.98 o
   1   1  11        7.44        6.96      0.48 o
   2   1  11       25.40       21.03      0.79 o
   3   1  11       87.53       88.44      2.44 o
   4   1  11      102.05      101.94      3.24 o
   5   1  11       44.98       49.35      1.46 o
   6   1  11        2.28        3.35      0.39 o
   7   1  11        1.60        0.32      0.47 o
  -9   2  11        1.75        1.96      0.45 o
  -8   2  11        0.00        0.28      0.42 o
  -7   2  11       60.59       63.37      2.01 o
  -5   2  11       10.97       13.72      0.89 o
  -4   2  11       62.68       65.34      2.28 o
  -3   2  11       31.88       36.57      1.18 o
  -2   2  11      185.03      173.58      4.09 o
  -1   2  11       41.40       28.63      1.01 o
   0   2  11      137.58      141.33      3.97 o
   1   2  11       69.11       66.29      2.42 o
   2   2  11      177.86      176.77      5.10 o
   3   2  11       10.04       11.45      0.60 o
   4   2  11      119.21      122.41      3.07 o
   5   2  11        0.00        0.53      0.36 o
   6   2  11        1.83        1.42      0.32 o
 -10   3  11        3.08        2.26      1.26 o
  -9   3  11       45.15       43.70      1.89 o
  -8   3  11        0.00        0.14      0.43 o
  -7   3  11        1.22        2.02      0.57 o
  -6   3  11       40.99       44.39      1.67 o
  -5   3  11        7.49        5.57      0.48 o
  -4   3  11        0.57        0.42      0.30 o
  -3   3  11        6.71        6.07      0.49 o
  -2   3  11        9.55       15.16      0.74 o
  -1   3  11       37.40       34.61      1.21 o
   0   3  11        3.28        4.34      0.55 o
   1   3  11        1.25        1.56      1.74 o
   2   3  11      136.81      119.58      2.97 o
   3   3  11       34.39       35.29      1.18 o
   4   3  11        0.98        2.03      0.70 o
   5   3  11      133.34      123.60      3.05 o
   6   3  11       18.49       19.73      0.94 o
  -9   4  11        2.88        2.64      0.66 o
  -8   4  11        7.20        4.92      0.62 o
  -7   4  11        3.30        1.82      0.35 o
  -6   4  11        1.03        1.84      0.39 o
  -5   4  11       54.36       53.54      1.54 o
  -4   4  11        6.00        6.63      0.54 o
  -3   4  11       53.17       55.32      1.64 o
  -2   4  11        2.54        2.10      0.43 o
  -1   4  11      175.60      186.25      4.92 o
   0   4  11       13.77       14.45      0.85 o
   1   4  11       23.07       20.32      0.94 o
   2   4  11      138.80      135.10      5.77 o
   3   4  11        2.46        2.55      0.32 o
   4   4  11       17.49       17.48      0.74 o
   5   4  11       14.85       15.80      0.72 o
  -8   5  11        0.10        0.00      0.30 o
  -7   5  11        5.04        4.82      0.73 o
  -6   5  11        0.29        0.28      0.30 o
  -5   5  11        3.58        2.75      0.47 o
  -4   5  11       12.81       11.91      0.99 o
  -3   5  11        7.50       10.68      0.68 o
  -2   5  11       39.61       49.14      1.64 o
  -1   5  11      169.67      191.46      5.06 o
   0   5  11       51.84       53.15      1.70 o
   1   5  11        1.56        1.18      0.49 o
   2   5  11       10.89       10.20      0.72 o
   3   5  11        9.56        9.38      0.57 o
   4   5  11       15.23       13.57      0.60 o
  -7   6  11        0.08        0.16      0.33 o
  -6   6  11        0.06        0.02      0.38 o
  -5   6  11        0.12        0.50      0.38 o
  -4   6  11       63.28       68.37      2.45 o
  -3   6  11       77.84       81.42      3.24 o
  -2   6  11        0.11        0.16      0.33 o
  -1   6  11       13.35       14.65      0.73 o
   0   6  11        1.27        2.13      0.45 o
   1   6  11        8.32        9.94      0.79 o
   2   6  11       20.46       19.15      0.94 o
   3   6  11        9.03        8.53      0.95 o
  -5   7  11        0.91        0.95      0.47 o
  -4   7  11       15.71       17.53      0.94 o
  -3   7  11       46.19       47.81      2.21 o
  -2   7  11        3.31        2.63      0.38 o
  -1   7  11        5.27        6.40      0.56 o
   0   7  11        6.24        5.68      0.79 o
   1   7  11        0.46        0.16      0.47 o
  -8   0  12        2.55        1.79      0.87 o
  -2   0  12      544.18      514.64     16.50 o
   0   0  12      285.22      270.75      8.38 o
   2   0  12       56.64       52.55      2.05 o
   4   0  12       16.59       14.85      1.11 o
  -9   1  12        1.27        0.70      0.46 o
  -8   1  12        6.96        7.07      0.55 o
  -7   1  12       12.14       14.05      0.83 o
  -6   1  12        9.83       10.18      0.68 o
  -5   1  12       78.26       71.55      2.33 o
  -4   1  12       38.39       37.17      1.39 o
  -3   1  12      120.13      101.69      4.30 o
  -2   1  12       30.03       33.98      1.34 o
  -1   1  12       86.88       68.97      1.86 o
   0   1  12       85.41       78.80      2.37 o
   1   1  12       15.87       10.27      0.57 o
   2   1  12        6.74        5.51      0.52 o
   3   1  12       28.69       26.44      0.96 o
   4   1  12       11.85       15.19      0.83 o
   5   1  12        0.14        0.44      0.55 o
  -9   2  12        4.11        3.00      0.80 o
  -8   2  12       32.89        9.32      1.74 o
  -7   2  12       11.16       10.89      0.70 o
  -6   2  12        1.00        1.38      0.36 o
  -5   2  12       18.10       21.56      1.09 o
  -4   2  12        4.86        8.88      0.76 o
  -3   2  12       27.11       22.68      0.86 o
  -2   2  12       24.45       21.13      0.82 o
  -1   2  12       70.46       64.27      1.78 o
   0   2  12       59.00       52.44      1.74 o
   1   2  12       18.15       16.73      0.81 o
   2   2  12        1.82        2.30      0.62 o
   3   2  12        0.00        0.16      0.33 o
   4   2  12        4.73        5.32      0.49 o
   5   2  12        1.43        1.52      0.38 o
  -9   3  12        0.32        0.16      0.63 o
  -8   3  12        0.40        0.15      0.32 o
  -7   3  12        1.50        1.84      0.61 o
  -6   3  12       18.29       17.26      1.30 o
  -5   3  12       32.66       31.50      1.43 o
  -4   3  12       79.02       85.32      2.88 o
  -3   3  12        0.22        0.47      0.27 o
  -2   3  12        3.84        5.72      0.48 o
  -1   3  12        0.30        0.47      0.28 o
   0   3  12       65.24       67.72      2.50 o
   1   3  12       71.32       74.09      2.66 o
   2   3  12       48.56       50.60      1.65 o
   3   3  12        0.18        0.72      0.38 o
   4   3  12        0.11        0.16      0.22 o
  -8   4  12        1.02        1.35      0.33 o
  -7   4  12        9.76        8.24      0.72 o
  -6   4  12        2.43        1.90      0.46 o
  -5   4  12        0.10        0.10      0.26 o
  -4   4  12        4.39        5.53      0.50 o
  -3   4  12        1.01        1.07      0.33 o
  -2   4  12       37.07       44.82      1.51 o
  -1   4  12       57.97       61.46      1.90 o
   0   4  12       31.06       29.62      1.44 o
   1   4  12       25.54       22.97      1.42 o
   2   4  12        0.07        0.00      0.47 o
   3   4  12       13.58       11.15      1.11 o
   4   4  12        9.23        7.90      0.95 o
  -7   5  12        1.45        1.74      0.47 o
  -6   5  12       16.33       14.71      1.11 o
  -5   5  12        1.31        1.62      0.33 o
  -4   5  12       13.66       15.23      0.94 o
  -3   5  12        0.10       -0.05      0.32 o
  -2   5  12        6.64        8.06      0.57 o
  -1   5  12       57.99       59.90      2.23 o
   0   5  12        3.10        3.32      0.63 o
   1   5  12        0.20        0.32      0.47 o
   2   5  12        4.58        5.37      0.63 o
  -5   6  12       13.80       16.25      0.83 o
  -4   6  12       63.58       63.88      2.16 o
  -3   6  12      101.62      100.94      3.29 o
  -2   6  12        6.07        6.32      0.56 o
  -1   6  12       16.39       15.48      1.26 o
   0   6  12        0.02        0.32      0.47 o
   1   6  12        3.78        3.95      0.63 o
  -7   0  13        1.46        1.58      0.58 o
  -5   0  13        0.06        0.01      0.58 o
  -3   0  13      168.34      179.66      7.44 o
  -1   0  13       34.46       40.13      2.69 o
   1   0  13       70.44       68.35      2.43 o
   3   0  13        3.38        6.00      0.79 o
  -8   1  13        2.56        2.02      0.56 o
  -7   1  13        0.47        0.86      0.39 o
  -6   1  13       17.19        5.69      1.42 o
  -5   1  13        2.42        3.12      0.43 o
  -4   1  13       10.85       10.70      0.74 o
  -3   1  13       35.91       36.57      1.33 o
  -2   1  13       26.07       26.26      1.45 o
  -1   1  13        0.10        0.30      0.30 o
   0   1  13        4.33        5.45      0.58 o
   1   1  13        0.09        0.39      0.23 o
   2   1  13        7.26        8.68      0.51 o
   3   1  13       38.91       41.72      1.45 o
  -8   2  13        0.17        0.00      1.11 o
  -7   2  13        0.01       -0.07      0.35 o
  -6   2  13        1.86        1.51      0.34 o
  -5   2  13       35.65       33.77      1.60 o
  -4   2  13        4.81        6.23      0.52 o
  -3   2  13        2.57        2.73      1.05 o
  -2   2  13        6.98        6.10      0.41 o
  -1   2  13      100.99       96.49      3.54 o
   0   2  13        0.07        0.19      0.26 o
   1   2  13        1.23        1.08      0.39 o
   2   2  13       13.71        8.94      0.56 o
   3   2  13        6.25        5.05      0.63 o
  -7   3  13       10.44        9.12      0.66 o
  -6   3  13        0.35        0.60      0.42 o
  -5   3  13       16.02       18.18      1.32 o
  -4   3  13        0.80        0.87      0.28 o
  -3   3  13       19.29       20.42      1.32 o
  -2   3  13        2.66        1.86      0.30 o
  -1   3  13       19.98       21.43      1.06 o
   0   3  13        5.54        4.76      0.53 o
   1   3  13       17.06       17.56      0.99 o
   2   3  13        0.28        0.32      0.32 o
   3   3  13        5.30        5.84      0.63 o
  -6   4  13        2.37        3.32      0.63 o
  -5   4  13        1.29        0.55      0.31 o
  -4   4  13        9.73        8.88      0.61 o
  -3   4  13        1.53        1.55      0.29 o
  -2   4  13        8.77        7.60      0.63 o
  -1   4  13       11.94       14.75      0.87 o
   0   4  13        4.32        6.32      0.63 o
   1   4  13        3.69        4.58      0.63 o
  -4   5  13        7.64       10.58      0.95 o
  -3   5  13       11.25       13.38      0.87 o
  -2   5  13        0.13        0.32      0.47 o
  -1   5  13        0.08        0.16      0.47 o
  -6   0  14       15.46       16.74      2.21 o
  -4   0  14       37.72       37.09      1.96 o
  -2   0  14        0.37        2.05      0.63 o
  -6   1  14        6.08        3.32      1.42 o
  -5   1  14       11.44       13.95      0.83 o
  -4   1  14        1.04        0.93      0.37 o
  -3   1  14        0.01        0.24      0.45 o
  -2   1  14        2.16        1.77      0.47 o
  -1   1  14       29.47       30.87      1.45 o
   0   1  14        0.58        0.00      0.63 o
  -5   2  14       34.67        1.26      0.95 o
  -4   2  14       12.45        9.91      0.60 o
  -3   2  14       36.60       30.14      2.29 o
  -2   2  14       22.30       24.64      1.74 o
  -1   2  14        1.01        1.58      0.63 o
 
